# Supplementary material for: Calorie restriction modulates the transcription of genes related to stress response and longevity in human muscle: The CALERIE study
Source: Aging Cell. 2023 Oct 12;22(12):e13963. doi: 10.1111/acel.13963 (PMC10726900; doi:10.1111/acel.13963)
Supplement: Supplementary file 2 — Table S1. Characteristics of study participated in muscle biopsy program. [file ACEL-22-e13963-s005.xlsx]

## Sheet: Sheet1
Table S1. Characteristics of study subjects participated in muscle biopsy program.
A) Compared at Baseline between completers (3 obs) and non-complters (1 obs or 2 obs) both for CR and AL group separately
	Group		Non-completers		Completers	p-value
		All	1 obs	2 obs	3 obs
Participant (Sample size)	(CR+AL)	90	44	20	26
Baseline Age (mean,n)	CR	55*	38.085 (27)	38.32 (9)	38.76 (19)	0.7632
	AL	33	40.61 (16)	38.01 (10)	42.095 (7)	0.4584
Baseline BMI (mean,n)	CR	55	25.53 (27)	25.73 (9)	25.0 (19)	0.2369
	AL	33	25.67 (16)	24.47 (10)	25.56 (7)	0.6638
Baseline Weight (mean,n)	CR	55	72.98 (27)	74.71 (9)	71.14 (19)	0.337
	AL	33	72.89 (16)	68.72 (10)	78.67 (7)	0.1234
B) Compared at Baseline between CR and AL both for completers (3 obs) and non-complters (1 obs or 2 obs) group separately
	Group	All	CR	AL	p-value
Participant (sample size): n		90	57	33
Baseline Age (mean,n)	Completers	26	38.77 (19)	42.09 (7)	0.346
	Non-completers	62	38.14 (36)	39.61 (26)	0.4043
Baseline BMI (mean,n)	Completers	26	25.01709 (19)	25.56 (7)	0.5097
	Non-completers	62	25.58 (36)	25.21 (26)	0.4173
Baseline Weight (mean,n)	Completers	26	71.14 (19)	78.67 (7)	0.116
	Non-completers	62	73.41 (36)	71.28 (26)	0.3779
C) Participants quantification at Baseline and follow-up visit 1(12mo) and follow-up visit 2 (24mo) and common partcipants in different timepoints.
Timepoint	Type	CR group	AL group
Baseline	1 obs	57*	33
12mo	1 obs	30	14
24mo	1 obs	20	10
Baseline and 12mo	2 obs	28	14
Baseline and 24mo	2 obs	19	10
12mo and 24mo	2 obs	20	7
Baseline, 12mo and 24mo	3 obs	19	7
*Two participants from CR group did not provide muscle biopsy at Baseline.
C) Quantitative chracterstics of Education, Maritial status, Family income at Baseline between CR and Al group.
Characteristics	CR group	AL group
Education: %
Doctorate	7.27	9.09
Graduate (non-doctoral)	27.27	24.24
College	47.27	42.42
Some college/associates	18.18	15.15
High School or less	0	9.09
Marital status: %
Married	65.45	63.64
Previously Married	12.73	12.12
Cohabitating (unmarried)	7.27	3.03
Single (never married)	14.55	21.21
Family income (US$/year): %
20,000-39,000	3.64	6.06
40,000-59,000	27.27	15.15
60,000-79,000	10.91	6.06
80,000-99,000	14.55	36.36
100,000+	43.64	36.36
* Two participants from the CR group did not consent to muscle biopsy at Baseline.
