# Supplementary material for: Calorie restriction modulates the transcription of genes related to stress response and longevity in human muscle: The CALERIE study
Source: Aging Cell. 2023 Oct 12;22(12):e13963. doi: 10.1111/acel.13963 (PMC10726900; doi:10.1111/acel.13963)
Supplement: Supplementary file 3 — Table S2. Beta, slope, p‐value for all supported differentially expressed significant genes identified through differential gene expression analysis between CR and AL in the LMM (linear over time) at p < 0.01. [file ACEL-22-e13963-s006.xlsx]

## Sheet: Sheet1
Table S2. Beta, slope, p-value for all supported differentially expressed significant genes identified through differential gene expression analysis between CR and AL in the LMM (linear over time) at p<0.01.
ENSG ID	Gene Name/ Symbol	Gene Description	Beta	se	LCI	UCI	p-value	CR Slope	AL Slope	Slope Trajectory
ENSG00000132604	TERF2	telomeric repeat binding factor 2 [Source:HGNC Symbol;Acc:HGNC:11729]	0.12411	0.0301119	0.0650907	0.183129	8.78e-05	0.0544591	-0.0696508	CR_UP,AL_DN
ENSG00000116212	LRRC42	leucine rich repeat containing 42 [Source:HGNC Symbol;Acc:HGNC:28792]	0.110683	0.0285688	0.0546878	0.166677	0.000177647	0.0292393	-0.0814433	CR_UP,AL_DN
ENSG00000101193	GID8	GID complex subunit 8 homolog [Source:HGNC Symbol;Acc:HGNC:15857]	0.0907189	0.0235372	0.044586	0.136852	0.000185227	0.0408061	-0.0499128	CR_UP,AL_DN
ENSG00000135482	ZC3H10	zinc finger CCCH-type containing 10 [Source:HGNC Symbol;Acc:HGNC:25893]	0.0901749	0.0244127	0.0423259	0.138024	0.000431878	0.0500017	-0.0401732	CR_UP,AL_DN
ENSG00000099995	SF3A1	splicing factor 3a subunit 1 [Source:HGNC Symbol;Acc:HGNC:10765]	0.172275	0.0472145	0.0797347	0.264816	0.000434107	0.0635343	-0.108741	CR_UP,AL_DN
ENSG00000175224	ATG13	autophagy related 13 [Source:HGNC Symbol;Acc:HGNC:29091]	0.10994	0.0300301	0.0510808	0.168799	0.000458086	0.0352519	-0.0746878	CR_UP,AL_DN
ENSG00000166685	COG1	component of oligomeric golgi complex 1 [Source:HGNC Symbol;Acc:HGNC:6545]	0.104137	0.028603	0.0480752	0.160199	0.000481687	0.0401578	-0.0639793	CR_UP,AL_DN
ENSG00000181026	AEN	apoptosis enhancing nuclease [Source:HGNC Symbol;Acc:HGNC:25722]	0.219445	0.0606504	0.10057	0.33832	0.000486913	0.174129	-0.0453159	CR_UP,AL_DN
ENSG00000066923	STAG3	stromal antigen 3 [Source:HGNC Symbol;Acc:HGNC:11356]	0.248622	0.0680743	0.115197	0.382048	0.000489608	0.0365488	-0.212073	CR_UP,AL_DN
ENSG00000141076	UTP4	UTP4 small subunit processome component [Source:HGNC Symbol;Acc:HGNC:1983]	0.121621	0.0337794	0.0554133	0.187828	0.000551216	-0.0018042	-0.123425	CR_DN,AL_DN
ENSG00000126746	ZNF384	zinc finger protein 384 [Source:HGNC Symbol;Acc:HGNC:11955]	0.121849	0.0341886	0.054839	0.188858	0.000557082	0.0829846	-0.0388641	CR_UP,AL_DN
ENSG00000196531	NACA	nascent polypeptide associated complex subunit alpha [Source:HGNC Symbol;Acc:HGNC:7629]	0.189317	0.054921	0.0816716	0.296962	0.000894978	0.0428261	-0.146491	CR_UP,AL_DN
ENSG00000078114	NEBL	nebulette [Source:HGNC Symbol;Acc:HGNC:16932]	-0.183286	0.0535317	-0.288208	-0.0783639	0.000901264	-0.188774	-0.00548743	CR_DN,AL_DN
ENSG00000166508	MCM7	minichromosome maintenance complex component 7 [Source:HGNC Symbol;Acc:HGNC:6950]	0.101139	0.0293582	0.043597	0.158681	0.000911487	0.0621083	-0.0390309	CR_UP,AL_DN
ENSG00000150457	LATS2	large tumor suppressor kinase 2 [Source:HGNC Symbol;Acc:HGNC:6515]	0.12983	0.0379762	0.0553962	0.204263	0.000930875	0.0321491	-0.0976805	CR_UP,AL_DN
ENSG00000121774	KHDRBS1	KH RNA binding domain containing, signal transduction associated 1 [Source:HGNC Symbol;Acc:HGNC:18116]	0.0895119	0.0262994	0.037965	0.141059	0.000988096	0.0276469	-0.061865	CR_UP,AL_DN
ENSG00000105202	FBL	fibrillarin [Source:HGNC Symbol;Acc:HGNC:3599]	0.12042	0.0354354	0.0509667	0.189873	0.000992242	0.0600694	-0.0603506	CR_UP,AL_DN
ENSG00000220205	VAMP2	vesicle associated membrane protein 2 [Source:HGNC Symbol;Acc:HGNC:12643]	0.192718	0.0570406	0.0809186	0.304518	0.000998327	0.0851911	-0.107527	CR_UP,AL_DN
ENSG00000271601	LIX1L	limb and CNS expressed 1 like [Source:HGNC Symbol;Acc:HGNC:28715]	0.143482	0.0424044	0.0603697	0.226595	0.00100885	-0.0142365	-0.157719	CR_DN,AL_DN
ENSG00000013619	MAMLD1	mastermind like domain containing 1 [Source:HGNC Symbol;Acc:HGNC:2568]	0.175406	0.0513892	0.0746828	0.276129	0.00102562	0.128495	-0.0469108	CR_UP,AL_DN
ENSG00000061918	GUCY1B1	guanylate cyclase 1 soluble subunit beta 1 [Source:HGNC Symbol;Acc:HGNC:4687]	-0.137131	0.0409107	-0.217316	-0.0569456	0.0010709	-0.114702	0.0224283	CR_DN,AL_UP
ENSG00000184545	DUSP8	dual specificity phosphatase 8 [Source:HGNC Symbol;Acc:HGNC:3074]	0.373437	0.110247	0.157352	0.589522	0.00110292	0.196924	-0.176513	CR_UP,AL_DN
ENSG00000143368	SF3B4	splicing factor 3b subunit 4 [Source:HGNC Symbol;Acc:HGNC:10771]	0.147896	0.0440057	0.0616443	0.234147	0.00110718	0.0657909	-0.0821046	CR_UP,AL_DN
ENSG00000171428	NAT1	N-acetyltransferase 1 [Source:HGNC Symbol;Acc:HGNC:7645]	-0.216967	0.0648318	-0.344038	-0.089897	0.00115855	-0.148995	0.0679727	CR_DN,AL_UP
ENSG00000160199	PKNOX1	PBX/knotted 1 homeobox 1 [Source:HGNC Symbol;Acc:HGNC:9022]	0.115656	0.034684	0.0476754	0.183637	0.00125191	0.01671	-0.098946	CR_UP,AL_DN
ENSG00000176087	SLC35A4	solute carrier family 35 member A4 [Source:HGNC Symbol;Acc:HGNC:20753]	0.162393	0.0485801	0.0671756	0.25761	0.00128762	0.0508381	-0.111554	CR_UP,AL_DN
ENSG00000276076	CRYAA2	novel protein, similar to crystallin, alpha A CRYAA	0.298177	0.0906554	0.120493	0.475862	0.00132958	0.119655	-0.178522	CR_UP,AL_DN
ENSG00000102119	EMD	emerin [Source:HGNC Symbol;Acc:HGNC:3331]	0.179032	0.0541768	0.0728457	0.285219	0.00138181	0.0979002	-0.0811321	CR_UP,AL_DN
ENSG00000172139	SLC9C1	solute carrier family 9 member C1 [Source:HGNC Symbol;Acc:HGNC:31401]	-0.44935	0.136317	-0.716532	-0.182168	0.00144033	-0.341668	0.107682	CR_DN,AL_UP
ENSG00000167470	MIDN	midnolin [Source:HGNC Symbol;Acc:HGNC:16298]	0.324616	0.0995321	0.129533	0.519699	0.0015395	0.0812686	-0.243347	CR_UP,AL_DN
ENSG00000204311	PJVK	pejvakin [Source:HGNC Symbol;Acc:HGNC:29502]	-0.126002	0.038808	-0.202065	-0.0499379	0.00155577	-0.05182	0.0741817	CR_DN,AL_UP
ENSG00000113916	BCL6	BCL6 transcription repressor [Source:HGNC Symbol;Acc:HGNC:1001]	0.227617	0.0702844	0.0898597	0.365375	0.00157958	0.219979	-0.00763834	CR_UP,AL_DN
ENSG00000102226	USP11	ubiquitin specific peptidase 11 [Source:HGNC Symbol;Acc:HGNC:12609]	0.140447	0.0431499	0.0558736	0.225021	0.00163322	0.118272	-0.022176	CR_UP,AL_DN
ENSG00000119280	C1orf198	chromosome 1 open reading frame 198 [Source:HGNC Symbol;Acc:HGNC:25900]	0.125433	0.0387298	0.0495223	0.201343	0.00168849	0.0241366	-0.101296	CR_UP,AL_DN
ENSG00000124160	NCOA5	nuclear receptor coactivator 5 [Source:HGNC Symbol;Acc:HGNC:15909]	0.0826926	0.0260221	0.0316893	0.133696	0.00180246	0.0594581	-0.0232345	CR_UP,AL_DN
ENSG00000275111	ZNF2	zinc finger protein 2 [Source:HGNC Symbol;Acc:HGNC:12991]	0.122687	0.0384174	0.047389	0.197985	0.00183619	0.0347579	-0.0879293	CR_UP,AL_DN
ENSG00000112578	BYSL	bystin like [Source:HGNC Symbol;Acc:HGNC:1157]	0.14752	0.0464037	0.0565688	0.238471	0.0019488	0.0815683	-0.0659518	CR_UP,AL_DN
ENSG00000185019	UBOX5	U-box domain containing 5 [Source:HGNC Symbol;Acc:HGNC:17777]	0.202037	0.0634458	0.077683	0.326391	0.00196666	0.0898878	-0.112149	CR_UP,AL_DN
ENSG00000006125	AP2B1	adaptor related protein complex 2 subunit beta 1 [Source:HGNC Symbol;Acc:HGNC:563]	0.0871916	0.0274292	0.0334303	0.140953	0.00216307	0.0193977	-0.0677939	CR_UP,AL_DN
ENSG00000172840	PDP2	pyruvate dehyrogenase phosphatase catalytic subunit 2 [Source:HGNC Symbol;Acc:HGNC:30263]	0.159838	0.0507168	0.0604331	0.259243	0.00216377	0.0730596	-0.0867784	CR_UP,AL_DN
ENSG00000124422	USP22	ubiquitin specific peptidase 22 [Source:HGNC Symbol;Acc:HGNC:12621]	0.152952	0.0484175	0.0580532	0.24785	0.00222005	0.0824408	-0.0705108	CR_UP,AL_DN
ENSG00000167182	SP2	Sp2 transcription factor [Source:HGNC Symbol;Acc:HGNC:11207]	0.203906	0.0656879	0.0751572	0.332654	0.0024475	0.0494991	-0.154406	CR_UP,AL_DN
ENSG00000121361	KCNJ8	potassium inwardly rectifying channel subfamily J member 8 [Source:HGNC Symbol;Acc:HGNC:6269]	-0.158855	0.0509883	-0.258792	-0.0589181	0.00245222	-0.060997	0.0978581	CR_DN,AL_UP
ENSG00000115806	GORASP2	golgi reassembly stacking protein 2 [Source:HGNC Symbol;Acc:HGNC:17500]	0.0736545	0.0239816	0.0266506	0.120658	0.00263273	0.0118114	-0.0618432	CR_UP,AL_DN
ENSG00000120942	UBIAD1	UbiA prenyltransferase domain containing 1 [Source:HGNC Symbol;Acc:HGNC:30791]	0.138485	0.0446324	0.051005	0.225964	0.002636	0.0768579	-0.0616266	CR_UP,AL_DN
ENSG00000100227	POLDIP3	DNA polymerase delta interacting protein 3 [Source:HGNC Symbol;Acc:HGNC:23782]	0.0943515	0.0304017	0.0347643	0.153939	0.00267604	0.0638907	-0.0304608	CR_UP,AL_DN
ENSG00000164713	BRI3	brain protein I3 [Source:HGNC Symbol;Acc:HGNC:1109]	0.12919	0.0419856	0.046898	0.211482	0.00275608	0.088118	-0.0410718	CR_UP,AL_DN
ENSG00000126767	ELK1	ETS transcription factor ELK1 [Source:HGNC Symbol;Acc:HGNC:3321]	0.209325	0.0681404	0.0757697	0.34288	0.0027915	0.128147	-0.081178	CR_UP,AL_DN
ENSG00000176986	SEC24C	SEC24 homolog C, COPII coat complex component [Source:HGNC Symbol;Acc:HGNC:10705]	0.0959761	0.0311095	0.0350015	0.156951	0.00280836	0.0510887	-0.0448874	CR_UP,AL_DN
ENSG00000159202	UBE2Z	ubiquitin conjugating enzyme E2 Z [Source:HGNC Symbol;Acc:HGNC:25847]	0.0746827	0.024292	0.0270704	0.122295	0.00289272	0.0501615	-0.0245212	CR_UP,AL_DN
ENSG00000136715	SAP130	Sin3A associated protein 130 [Source:HGNC Symbol;Acc:HGNC:29813]	0.0988702	0.0321817	0.035794	0.161946	0.00293256	0.0289461	-0.0699241	CR_UP,AL_DN
ENSG00000174231	PRPF8	pre-mRNA processing factor 8 [Source:HGNC Symbol;Acc:HGNC:17340]	0.176072	0.0577111	0.0629578	0.289185	0.00293819	0.0616895	-0.114382	CR_UP,AL_DN
ENSG00000115461	IGFBP5	insulin like growth factor binding protein 5 [Source:HGNC Symbol;Acc:HGNC:5474]	0.284505	0.0933613	0.101517	0.467493	0.00294051	0.143138	-0.141367	CR_UP,AL_DN
ENSG00000085872	CHERP	calcium homeostasis endoplasmic reticulum protein [Source:HGNC Symbol;Acc:HGNC:16930]	0.216089	0.0709132	0.0770994	0.355079	0.00312836	0.0916715	-0.124418	CR_UP,AL_DN
ENSG00000188021	UBQLN2	ubiquilin 2 [Source:HGNC Symbol;Acc:HGNC:12509]	0.138591	0.0456849	0.0490487	0.228133	0.00312964	0.00918066	-0.12941	CR_UP,AL_DN
ENSG00000151117	TMEM86A	transmembrane protein 86A [Source:HGNC Symbol;Acc:HGNC:26890]	0.181859	0.0598678	0.0645181	0.2992	0.00322744	0.108623	-0.0732361	CR_UP,AL_DN
ENSG00000084463	WBP11	WW domain binding protein 11 [Source:HGNC Symbol;Acc:HGNC:16461]	0.0796544	0.0263664	0.0279762	0.131333	0.00327015	0.0241419	-0.0555124	CR_UP,AL_DN
ENSG00000116604	MEF2D	myocyte enhancer factor 2D [Source:HGNC Symbol;Acc:HGNC:6997]	0.241666	0.0798065	0.0852452	0.398087	0.0032783	0.0907436	-0.150922	CR_UP,AL_DN
ENSG00000138942	RNF185	ring finger protein 185 [Source:HGNC Symbol;Acc:HGNC:26783]	0.0880041	0.0293009	0.0305743	0.145434	0.00329309	0.0177523	-0.0702518	CR_UP,AL_DN
ENSG00000130699	TAF4	TATA-box binding protein associated factor 4 [Source:HGNC Symbol;Acc:HGNC:11537]	0.149232	0.0495899	0.0520362	0.246429	0.00330113	0.0848963	-0.0643362	CR_UP,AL_DN
ENSG00000166889	PATL1	PAT1 homolog 1, processing body mRNA decay factor [Source:HGNC Symbol;Acc:HGNC:26721]	0.137103	0.0453682	0.0481809	0.226024	0.00332579	0.0142682	-0.122834	CR_UP,AL_DN
ENSG00000105289	TJP3	tight junction protein 3 [Source:HGNC Symbol;Acc:HGNC:11829]	0.422946	0.14089	0.146801	0.699091	0.00333094	0.251975	-0.170971	CR_UP,AL_DN
ENSG00000148840	PPRC1	PPARG related coactivator 1 [Source:HGNC Symbol;Acc:HGNC:30025]	0.141411	0.0468164	0.0496505	0.233171	0.00339653	0.105356	-0.0360541	CR_UP,AL_DN
ENSG00000101161	PRPF6	pre-mRNA processing factor 6 [Source:HGNC Symbol;Acc:HGNC:15860]	0.105839	0.0350146	0.0372106	0.174468	0.00342847	0.0615915	-0.0442478	CR_UP,AL_DN
ENSG00000010803	SCMH1	Scm polycomb group protein homolog 1 [Source:HGNC Symbol;Acc:HGNC:19003]	0.083882	0.0279567	0.0290869	0.138677	0.00344995	0.025635	-0.058247	CR_UP,AL_DN
ENSG00000171606	ZNF274	zinc finger protein 274 [Source:HGNC Symbol;Acc:HGNC:13068]	0.126679	0.0424162	0.0435427	0.209814	0.00348843	0.0767029	-0.0499756	CR_UP,AL_DN
ENSG00000131788	PIAS3	protein inhibitor of activated STAT 3 [Source:HGNC Symbol;Acc:HGNC:16861]	0.145296	0.0490211	0.0492141	0.241377	0.0035339	0.0776277	-0.0676679	CR_UP,AL_DN
ENSG00000115594	IL1R1	interleukin 1 receptor type 1 [Source:HGNC Symbol;Acc:HGNC:5993]	-0.122416	0.0412435	-0.203253	-0.041579	0.00363837	-0.0391252	0.083291	CR_DN,AL_UP
ENSG00000179598	PLD6	phospholipase D family member 6 [Source:HGNC Symbol;Acc:HGNC:30447]	0.204429	0.0687855	0.0696091	0.339248	0.00369334	0.110906	-0.0935222	CR_UP,AL_DN
ENSG00000131149	GSE1	Gse1 coiled-coil protein [Source:HGNC Symbol;Acc:HGNC:28979]	0.161698	0.0544371	0.0550011	0.268395	0.00372568	0.0330748	-0.128623	CR_UP,AL_DN
ENSG00000125447	GGA3	golgi associated, gamma adaptin ear containing, ARF binding protein 3 [Source:HGNC Symbol;Acc:HGNC:17079]	0.143691	0.0481141	0.0493877	0.237995	0.00373818	0.0791512	-0.06454	CR_UP,AL_DN
ENSG00000100226	GTPBP1	GTP binding protein 1 [Source:HGNC Symbol;Acc:HGNC:4669]	0.141305	0.0474721	0.0482596	0.23435	0.00378798	0.0956806	-0.0456244	CR_UP,AL_DN
ENSG00000137135	ARHGEF39	Rho guanine nucleotide exchange factor 39 [Source:HGNC Symbol;Acc:HGNC:25909]	-0.423702	0.143642	-0.70524	-0.142163	0.00379087	-0.16861	0.255092	CR_DN,AL_UP
ENSG00000153714	LURAP1L	leucine rich adaptor protein 1 like [Source:HGNC Symbol;Acc:HGNC:31452]	-0.147805	0.0498424	-0.245496	-0.0501143	0.00379466	-0.0152207	0.132585	CR_DN,AL_UP
ENSG00000072182	ASIC4	acid sensing ion channel subunit family member 4 [Source:HGNC Symbol;Acc:HGNC:21263]	0.418054	0.141743	0.140237	0.695871	0.00390843	0.228271	-0.189783	CR_UP,AL_DN
ENSG00000168781	PPIP5K1	diphosphoinositol pentakisphosphate kinase 1 [Source:HGNC Symbol;Acc:HGNC:29023]	0.114898	0.0390305	0.0383987	0.191398	0.00418621	0.0646275	-0.050271	CR_UP,AL_DN
ENSG00000159921	GNE	glucosamine (UDP-N-acetyl)-2-epimerase/N-acetylmannosamine kinase [Source:HGNC Symbol;Acc:HGNC:23657]	0.0912049	0.0309598	0.0305237	0.151886	0.0042099	0.0192081	-0.0719968	CR_UP,AL_DN
ENSG00000135632	SMYD5	SMYD family member 5 [Source:HGNC Symbol;Acc:HGNC:16258]	0.147983	0.0503478	0.0493017	0.246665	0.00424923	0.108055	-0.0399286	CR_UP,AL_DN
ENSG00000152932	RAB3C	RAB3C, member RAS oncogene family [Source:HGNC Symbol;Acc:HGNC:30269]	-0.387312	0.132637	-0.64728	-0.127343	0.00427157	-0.191166	0.196145	CR_DN,AL_UP
ENSG00000196236	XPNPEP3	X-prolyl aminopeptidase 3 [Source:HGNC Symbol;Acc:HGNC:28052]	0.0949644	0.0323919	0.0314763	0.158453	0.00431215	0.0416737	-0.0532907	CR_UP,AL_DN
ENSG00000065970	FOXJ2	forkhead box J2 [Source:HGNC Symbol;Acc:HGNC:24818]	0.152076	0.052212	0.0497407	0.254412	0.00441592	0.0489588	-0.103117	CR_UP,AL_DN
ENSG00000055483	USP36	ubiquitin specific peptidase 36 [Source:HGNC Symbol;Acc:HGNC:20062]	0.125542	0.0430303	0.0412025	0.209881	0.00442096	0.129016	0.00347412	CR_UP,AL_UP
ENSG00000122756	CNTFR	ciliary neurotrophic factor receptor [Source:HGNC Symbol;Acc:HGNC:2170]	0.299265	0.102361	0.0986387	0.499892	0.00447186	0.21341	-0.0858554	CR_UP,AL_DN
ENSG00000101945	SUV39H1	SUV39H1 histone lysine methyltransferase [Source:HGNC Symbol;Acc:HGNC:11479]	0.210245	0.0714342	0.070234	0.350256	0.00450868	0.107058	-0.103187	CR_UP,AL_DN
ENSG00000187764	SEMA4D	semaphorin 4D [Source:HGNC Symbol;Acc:HGNC:10732]	0.192592	0.0663716	0.0625032	0.32268	0.00452037	0.108869	-0.0837225	CR_UP,AL_DN
ENSG00000213762	ZNF134	zinc finger protein 134 [Source:HGNC Symbol;Acc:HGNC:12918]	0.0986235	0.0339795	0.0320237	0.165223	0.00454048	0.0306552	-0.0679683	CR_UP,AL_DN
ENSG00000173812	EIF1	eukaryotic translation initiation factor 1 [Source:HGNC Symbol;Acc:HGNC:3249]	0.130454	0.0449831	0.042287	0.218621	0.0045986	-0.0108885	-0.141342	CR_DN,AL_DN
ENSG00000138131	LOXL4	lysyl oxidase like 4 [Source:HGNC Symbol;Acc:HGNC:17171]	0.355278	0.123293	0.113623	0.596933	0.0046886	0.19919	-0.156089	CR_UP,AL_DN
ENSG00000167881	SRP68	signal recognition particle 68 [Source:HGNC Symbol;Acc:HGNC:11302]	0.0940548	0.0325082	0.0303387	0.157771	0.00479503	-0.00172687	-0.0957817	CR_DN,AL_DN
ENSG00000063587	ZNF275	zinc finger protein 275 [Source:HGNC Symbol;Acc:HGNC:13069]	0.116632	0.0404536	0.0373428	0.195921	0.00488867	0.0153869	-0.101245	CR_UP,AL_DN
ENSG00000184675	AMER1	APC membrane recruitment protein 1 [Source:HGNC Symbol;Acc:HGNC:26837]	0.129624	0.0449188	0.0415828	0.217664	0.00489283	0.0693579	-0.0602657	CR_UP,AL_DN
ENSG00000166979	EVA1C	eva-1 homolog C [Source:HGNC Symbol;Acc:HGNC:13239]	0.159253	0.0554592	0.0505529	0.267953	0.00490441	0.13555	-0.0237026	CR_UP,AL_DN
ENSG00000111540	RAB5B	RAB5B, member RAS oncogene family [Source:HGNC Symbol;Acc:HGNC:9784]	0.113258	0.0392542	0.0363193	0.190196	0.00491595	0.00368038	-0.109577	CR_UP,AL_DN
ENSG00000198824	CHAMP1	chromosome alignment maintaining phosphoprotein 1 [Source:HGNC Symbol;Acc:HGNC:20311]	0.0909051	0.03167	0.0288319	0.152978	0.00497357	0.0158036	-0.0751015	CR_UP,AL_DN
ENSG00000169564	PCBP1	poly(rC) binding protein 1 [Source:HGNC Symbol;Acc:HGNC:8647]	0.146007	0.0507383	0.0465604	0.245454	0.00498208	0.000178369	-0.145829	CR_UP,AL_DN
ENSG00000166197	NOLC1	nucleolar and coiled-body phosphoprotein 1 [Source:HGNC Symbol;Acc:HGNC:15608]	0.0979741	0.0341108	0.031117	0.164831	0.00498944	0.0354401	-0.0625341	CR_UP,AL_DN
ENSG00000187595	ZNF385C	zinc finger protein 385C [Source:HGNC Symbol;Acc:HGNC:33722]	0.33807	0.117939	0.106908	0.569231	0.00505767	0.258344	-0.0797258	CR_UP,AL_DN
ENSG00000163884	KLF15	Kruppel like factor 15 [Source:HGNC Symbol;Acc:HGNC:14536]	0.350704	0.122657	0.110296	0.591113	0.00506308	0.330549	-0.0201551	CR_UP,AL_DN
ENSG00000164116	GUCY1A1	guanylate cyclase 1 soluble subunit alpha 1 [Source:HGNC Symbol;Acc:HGNC:4685]	-0.142985	0.0501502	-0.24128	-0.044691	0.00508627	-0.111465	0.03152	CR_DN,AL_UP
ENSG00000119138	KLF9	Kruppel like factor 9 [Source:HGNC Symbol;Acc:HGNC:1123]	0.135101	0.0472389	0.0425127	0.227689	0.00509589	0.0297501	-0.105351	CR_UP,AL_DN
ENSG00000165752	STK32C	serine/threonine kinase 32C [Source:HGNC Symbol;Acc:HGNC:21332]	0.159374	0.0554665	0.05066	0.268089	0.00521037	0.137904	-0.0214702	CR_UP,AL_DN
ENSG00000273259	ENSG00000273259	novel protein	-0.363076	0.126326	-0.610674	-0.115477	0.00521208	-0.203817	0.159258	CR_DN,AL_UP
ENSG00000147206	NXF3	nuclear RNA export factor 3 [Source:HGNC Symbol;Acc:HGNC:8073]	0.458666	0.161369	0.142383	0.774949	0.00529126	0.202414	-0.256252	CR_UP,AL_DN
ENSG00000083844	ZNF264	zinc finger protein 264 [Source:HGNC Symbol;Acc:HGNC:13057]	0.0779497	0.0272501	0.0245395	0.13136	0.00535339	0.0674739	-0.0104758	CR_UP,AL_DN
ENSG00000142599	RERE	arginine-glutamic acid dipeptide repeats [Source:HGNC Symbol;Acc:HGNC:9965]	0.128033	0.0451108	0.0396154	0.21645	0.00539957	0.0364853	-0.0915473	CR_UP,AL_DN
ENSG00000155858	LSM11	LSM11, U7 small nuclear RNA associated [Source:HGNC Symbol;Acc:HGNC:30860]	0.114693	0.0403117	0.0356821	0.193704	0.00541009	0.0652826	-0.0494105	CR_UP,AL_DN
ENSG00000131910	NR0B2	nuclear receptor subfamily 0 group B member 2 [Source:HGNC Symbol;Acc:HGNC:7961]	0.369342	0.13042	0.113719	0.624964	0.00555299	0.046397	-0.322945	CR_UP,AL_DN
ENSG00000100982	PCIF1	phosphorylated CTD interacting factor 1 [Source:HGNC Symbol;Acc:HGNC:16200]	0.161312	0.0566431	0.050292	0.272333	0.00562617	0.110853	-0.0504593	CR_UP,AL_DN
ENSG00000118946	PCDH17	protocadherin 17 [Source:HGNC Symbol;Acc:HGNC:14267]	-0.189257	0.0667293	-0.320046	-0.0584674	0.00562913	-0.111299	0.0779575	CR_DN,AL_UP
ENSG00000090273	NUDC	nuclear distribution C, dynein complex regulator [Source:HGNC Symbol;Acc:HGNC:8045]	0.101644	0.0357681	0.0315384	0.171749	0.00566315	0.0359268	-0.065717	CR_UP,AL_DN
ENSG00000036672	USP2	ubiquitin specific peptidase 2 [Source:HGNC Symbol;Acc:HGNC:12618]	0.153509	0.0539464	0.0477742	0.259244	0.00571035	0.06189	-0.0916192	CR_UP,AL_DN
ENSG00000180785	OR51E1	olfactory receptor family 51 subfamily E member 1 [Source:HGNC Symbol;Acc:HGNC:15194]	-0.222717	0.0781647	-0.37592	-0.069514	0.00572991	-0.237986	-0.015269	CR_DN,AL_DN
ENSG00000115355	CCDC88A	coiled-coil domain containing 88A [Source:HGNC Symbol;Acc:HGNC:25523]	-0.0695155	0.0247294	-0.117985	-0.021046	0.00584231	-0.0170253	0.0524902	CR_DN,AL_UP
ENSG00000131015	ULBP2	UL16 binding protein 2 [Source:HGNC Symbol;Acc:HGNC:14894]	-0.347367	0.12319	-0.588819	-0.105915	0.0058842	-0.0849661	0.262401	CR_DN,AL_UP
ENSG00000147130	ZMYM3	zinc finger MYM-type containing 3 [Source:HGNC Symbol;Acc:HGNC:13054]	0.114612	0.0404663	0.0352979	0.193926	0.00589466	0.0990284	-0.0155834	CR_UP,AL_DN
ENSG00000138134	STAMBPL1	STAM binding protein like 1 [Source:HGNC Symbol;Acc:HGNC:24105]	-0.166204	0.0590646	-0.281971	-0.0504378	0.00596231	-0.0947315	0.0714729	CR_DN,AL_UP
ENSG00000188811	NHLRC3	NHL repeat containing 3 [Source:HGNC Symbol;Acc:HGNC:33751]	-0.0709961	0.0253565	-0.120695	-0.0212973	0.0061081	-0.0304537	0.0405424	CR_DN,AL_UP
ENSG00000072062	PRKACA	protein kinase cAMP-activated catalytic subunit alpha [Source:HGNC Symbol;Acc:HGNC:9380]	0.204445	0.0724958	0.0623535	0.346537	0.00614583	0.0484349	-0.15601	CR_UP,AL_DN
ENSG00000108883	EFTUD2	elongation factor Tu GTP binding domain containing 2 [Source:HGNC Symbol;Acc:HGNC:30858]	0.0929028	0.0332075	0.0278162	0.157989	0.00616407	0.0327156	-0.0601872	CR_UP,AL_DN
ENSG00000145604	SKP2	S-phase kinase associated protein 2 [Source:HGNC Symbol;Acc:HGNC:10901]	-0.0842516	0.0300837	-0.143216	-0.0252875	0.00617228	-0.0454333	0.0388183	CR_DN,AL_UP
ENSG00000135723	FHOD1	formin homology 2 domain containing 1 [Source:HGNC Symbol;Acc:HGNC:17905]	0.211939	0.0755757	0.0638106	0.360067	0.00622347	0.0773952	-0.134544	CR_UP,AL_DN
ENSG00000148358	GPR107	G protein-coupled receptor 107 [Source:HGNC Symbol;Acc:HGNC:17830]	0.0731101	0.0260555	0.0220414	0.124179	0.00629015	0.0367057	-0.0364044	CR_UP,AL_DN
ENSG00000137818	RPLP1	ribosomal protein lateral stalk subunit P1 [Source:HGNC Symbol;Acc:HGNC:10372]	0.142561	0.0514962	0.0416281	0.243493	0.00634451	0.0696898	-0.0728709	CR_UP,AL_DN
ENSG00000160208	RRP1B	ribosomal RNA processing 1B [Source:HGNC Symbol;Acc:HGNC:23818]	0.0893688	0.0318165	0.0270085	0.151729	0.00634647	0.0479341	-0.0414347	CR_UP,AL_DN
ENSG00000154227	CERS3	ceramide synthase 3 [Source:HGNC Symbol;Acc:HGNC:23752]	0.358203	0.128573	0.1062	0.610207	0.00637531	0.0717054	-0.286498	CR_UP,AL_DN
ENSG00000176182	MYPOP	Myb related transcription factor, partner of profilin [Source:HGNC Symbol;Acc:HGNC:20178]	0.238853	0.0858785	0.070531	0.407175	0.00650177	0.0636448	-0.175208	CR_UP,AL_DN
ENSG00000177370	TIMM22	translocase of inner mitochondrial membrane 22 [Source:HGNC Symbol;Acc:HGNC:17317]	0.102295	0.0369066	0.0299577	0.174631	0.00656503	0.0554822	-0.0468125	CR_UP,AL_DN
ENSG00000132471	WBP2	WW domain binding protein 2 [Source:HGNC Symbol;Acc:HGNC:12738]	0.161546	0.0581126	0.0476454	0.275447	0.00662058	0.0440945	-0.117452	CR_UP,AL_DN
ENSG00000116273	PHF13	PHD finger protein 13 [Source:HGNC Symbol;Acc:HGNC:22983]	0.153539	0.0553921	0.0449705	0.262107	0.00664632	0.0327471	-0.120792	CR_UP,AL_DN
ENSG00000179094	PER1	period circadian regulator 1 [Source:HGNC Symbol;Acc:HGNC:8845]	0.303582	0.109529	0.0889061	0.518259	0.00666674	0.339574	0.0359917	CR_UP,AL_UP
ENSG00000099940	SNAP29	synaptosome associated protein 29 [Source:HGNC Symbol;Acc:HGNC:11133]	0.0845435	0.0304511	0.0248594	0.144228	0.00668396	0.00485851	-0.079685	CR_UP,AL_DN
ENSG00000089154	GCN1	GCN1 activator of EIF2AK4 [Source:HGNC Symbol;Acc:HGNC:4199]	0.140269	0.0504204	0.0414455	0.239093	0.00673015	0.0867519	-0.0535176	CR_UP,AL_DN
ENSG00000075223	SEMA3C	semaphorin 3C [Source:HGNC Symbol;Acc:HGNC:10725]	-0.14587	0.0525873	-0.248941	-0.042799	0.006848	-0.0555901	0.0902801	CR_DN,AL_UP
ENSG00000198455	ZXDB	zinc finger X-linked duplicated B [Source:HGNC Symbol;Acc:HGNC:13199]	0.0836227	0.0303607	0.0241156	0.14313	0.0068638	0.0238266	-0.0597961	CR_UP,AL_DN
ENSG00000158109	TPRG1L	tumor protein p63 regulated 1 like [Source:HGNC Symbol;Acc:HGNC:27007]	0.101177	0.0366918	0.0292608	0.173093	0.00687028	0.014794	-0.0863827	CR_UP,AL_DN
ENSG00000149658	YTHDF1	YTH N6-methyladenosine RNA binding protein 1 [Source:HGNC Symbol;Acc:HGNC:15867]	0.104324	0.0377772	0.0302809	0.178367	0.0068971	0.0237758	-0.0805483	CR_UP,AL_DN
ENSG00000126243	LRFN3	leucine rich repeat and fibronectin type III domain containing 3 [Source:HGNC Symbol;Acc:HGNC:28370]	0.248376	0.0899442	0.0720855	0.424667	0.00694186	0.13812	-0.110256	CR_UP,AL_DN
ENSG00000070182	SPTB	spectrin beta, erythrocytic [Source:HGNC Symbol;Acc:HGNC:11274]	0.23421	0.0846356	0.0683241	0.400096	0.00695309	0.164723	-0.0694864	CR_UP,AL_DN
ENSG00000144028	SNRNP200	small nuclear ribonucleoprotein U5 subunit 200 [Source:HGNC Symbol;Acc:HGNC:30859]	0.12025	0.0437162	0.0345663	0.205934	0.0070344	0.0571845	-0.0630656	CR_UP,AL_DN
ENSG00000149136	SSRP1	structure specific recognition protein 1 [Source:HGNC Symbol;Acc:HGNC:11327]	0.0988935	0.036071	0.0281943	0.169593	0.00724873	0.0561841	-0.0427094	CR_UP,AL_DN
ENSG00000168495	POLR3D	RNA polymerase III subunit D [Source:HGNC Symbol;Acc:HGNC:1080]	0.11301	0.0411569	0.0323425	0.193678	0.00726796	0.0570035	-0.0560066	CR_UP,AL_DN
ENSG00000122257	RBBP6	RB binding protein 6, ubiquitin ligase [Source:HGNC Symbol;Acc:HGNC:9889]	0.0569419	0.0207756	0.0162216	0.0976621	0.0072963	0.0206292	-0.0363126	CR_UP,AL_DN
ENSG00000112624	BICRAL	BICRA like chromatin remodeling complex associated protein [Source:HGNC Symbol;Acc:HGNC:21111]	0.0797971	0.0290746	0.0228108	0.136783	0.00734391	0.022318	-0.0574791	CR_UP,AL_DN
ENSG00000139613	SMARCC2	SWI/SNF related, matrix associated, actin dependent regulator of chromatin subfamily c member 2 [Source:HGNC Symbol;Acc:HGNC:11105]	0.106126	0.0387125	0.030249	0.182002	0.00737605	0.0644143	-0.0417114	CR_UP,AL_DN
ENSG00000213588	ZBTB9	zinc finger and BTB domain containing 9 [Source:HGNC Symbol;Acc:HGNC:28323]	0.110898	0.0406569	0.0312108	0.190586	0.00750349	0.0566975	-0.054201	CR_UP,AL_DN
ENSG00000131043	AAR2	AAR2 splicing factor [Source:HGNC Symbol;Acc:HGNC:15886]	0.0815119	0.0299178	0.022873	0.140151	0.00755249	0.0420234	-0.0394885	CR_UP,AL_DN
ENSG00000196313	POM121	POM121 transmembrane nucleoporin [Source:HGNC Symbol;Acc:HGNC:19702]	0.118119	0.0431082	0.0336269	0.202611	0.00756585	0.0670617	-0.0510573	CR_UP,AL_DN
ENSG00000142686	C1orf216	chromosome 1 open reading frame 216 [Source:HGNC Symbol;Acc:HGNC:26800]	0.0928045	0.0339746	0.0262143	0.159395	0.00759341	0.07599	-0.0168145	CR_UP,AL_DN
ENSG00000132405	TBC1D14	TBC1 domain family member 14 [Source:HGNC Symbol;Acc:HGNC:29246]	0.112212	0.0412219	0.031417	0.193007	0.00764083	0.0666277	-0.0455842	CR_UP,AL_DN
ENSG00000122863	CHST3	carbohydrate sulfotransferase 3 [Source:HGNC Symbol;Acc:HGNC:1971]	0.214256	0.0786148	0.0601714	0.368341	0.00764162	0.0854617	-0.128795	CR_UP,AL_DN
ENSG00000132326	PER2	period circadian regulator 2 [Source:HGNC Symbol;Acc:HGNC:8846]	0.158077	0.0581216	0.0441585	0.271995	0.00766478	0.126614	-0.0314631	CR_UP,AL_DN
ENSG00000076043	REXO2	RNA exonuclease 2 [Source:HGNC Symbol;Acc:HGNC:17851]	-0.0839237	0.0307948	-0.144282	-0.0235658	0.00783524	-0.0558422	0.0280814	CR_DN,AL_UP
ENSG00000101337	TM9SF4	transmembrane 9 superfamily member 4 [Source:HGNC Symbol;Acc:HGNC:30797]	0.0869247	0.0320366	0.024133	0.149716	0.00794938	0.0594785	-0.0274462	CR_UP,AL_DN
ENSG00000167992	VWCE	von Willebrand factor C and EGF domains [Source:HGNC Symbol;Acc:HGNC:26487]	0.276927	0.102394	0.0762357	0.477619	0.00797114	0.211775	-0.0651524	CR_UP,AL_DN
ENSG00000129534	MIS18BP1	MIS18 binding protein 1 [Source:HGNC Symbol;Acc:HGNC:20190]	-0.125865	0.0464458	-0.216899	-0.0348316	0.00801077	-0.0783993	0.0474661	CR_DN,AL_UP
ENSG00000138336	TET1	tet methylcytosine dioxygenase 1 [Source:HGNC Symbol;Acc:HGNC:29484]	-0.128504	0.047382	-0.221373	-0.0356355	0.00802072	0.0139357	0.14244	CR_UP,AL_UP
ENSG00000196387	ZNF140	zinc finger protein 140 [Source:HGNC Symbol;Acc:HGNC:12925]	0.0717664	0.0264862	0.0198533	0.123679	0.00806207	0.0138162	-0.0579502	CR_UP,AL_DN
ENSG00000084628	NKAIN1	sodium/potassium transporting ATPase interacting 1 [Source:HGNC Symbol;Acc:HGNC:25743]	0.266901	0.0986106	0.0736247	0.460178	0.00811584	0.157733	-0.109168	CR_UP,AL_DN
ENSG00000259956	RBM15B	RNA binding motif protein 15B [Source:HGNC Symbol;Acc:HGNC:24303]	0.123485	0.0456763	0.0339596	0.213011	0.00812096	0.101801	-0.0216838	CR_UP,AL_DN
ENSG00000066044	ELAVL1	ELAV like RNA binding protein 1 [Source:HGNC Symbol;Acc:HGNC:3312]	0.0858662	0.0316486	0.0238348	0.147898	0.00812888	0.0150842	-0.0707819	CR_UP,AL_DN
ENSG00000224470	ATXN1L	ataxin 1 like [Source:HGNC Symbol;Acc:HGNC:33279]	0.0786478	0.0289716	0.0218634	0.135432	0.00813089	0.0146664	-0.0639814	CR_UP,AL_DN
ENSG00000092330	TINF2	TERF1 interacting nuclear factor 2 [Source:HGNC Symbol;Acc:HGNC:11824]	0.068997	0.0255537	0.0189118	0.119082	0.00815162	0.037019	-0.031978	CR_UP,AL_DN
ENSG00000181222	POLR2A	RNA polymerase II subunit A [Source:HGNC Symbol;Acc:HGNC:9187]	0.164949	0.0611488	0.0450975	0.284801	0.00818517	0.0630577	-0.101891	CR_UP,AL_DN
ENSG00000119986	AVPI1	arginine vasopressin induced 1 [Source:HGNC Symbol;Acc:HGNC:30898]	0.239802	0.0891678	0.065033	0.414571	0.00822714	0.24127	0.0014681	CR_UP,AL_UP
ENSG00000163328	GPR155	G protein-coupled receptor 155 [Source:HGNC Symbol;Acc:HGNC:22951]	-0.0899747	0.0334433	-0.155524	-0.0244258	0.00826075	-0.0970629	-0.00708823	CR_DN,AL_DN
ENSG00000163374	YY1AP1	YY1 associated protein 1 [Source:HGNC Symbol;Acc:HGNC:30935]	0.0627816	0.0232638	0.0171846	0.108379	0.00826389	0.0219856	-0.040796	CR_UP,AL_DN
ENSG00000161179	YDJC	YdjC chitooligosaccharide deacetylase homolog [Source:HGNC Symbol;Acc:HGNC:27158]	0.290303	0.107645	0.0793191	0.501286	0.00829676	0.10405	-0.186253	CR_UP,AL_DN
ENSG00000196724	ZNF418	zinc finger protein 418 [Source:HGNC Symbol;Acc:HGNC:20647]	0.110988	0.0411598	0.0303147	0.191661	0.00842218	0.0942109	-0.016777	CR_UP,AL_DN
ENSG00000158480	SPATA2	spermatogenesis associated 2 [Source:HGNC Symbol;Acc:HGNC:14681]	0.141565	0.0525207	0.0386249	0.244506	0.00843979	0.0173529	-0.124213	CR_UP,AL_DN
ENSG00000211445	GPX3	glutathione peroxidase 3 [Source:HGNC Symbol;Acc:HGNC:4555]	0.175623	0.0653961	0.0474465	0.303799	0.00848895	0.0279044	-0.147718	CR_UP,AL_DN
ENSG00000080824	HSP90AA1	heat shock protein 90 alpha family class A member 1 [Source:HGNC Symbol;Acc:HGNC:5253]	0.133446	0.0495186	0.0363897	0.230503	0.00853173	-0.00457236	-0.138018	CR_DN,AL_DN
ENSG00000248483	POU5F2	POU domain class 5, transcription factor 2 [Source:HGNC Symbol;Acc:HGNC:26367]	-0.0817967	0.0304429	-0.141465	-0.0221286	0.00859948	-0.0250189	0.0567778	CR_DN,AL_UP
ENSG00000197746	PSAP	prosaposin [Source:HGNC Symbol;Acc:HGNC:9498]	0.10041	0.0375958	0.0267219	0.174098	0.00872237	0.0712609	-0.0291488	CR_UP,AL_DN
ENSG00000165632	TAF3	TATA-box binding protein associated factor 3 [Source:HGNC Symbol;Acc:HGNC:17303]	0.0996928	0.0372532	0.0266765	0.172709	0.00873376	0.0117924	-0.0879004	CR_UP,AL_DN
ENSG00000197417	SHPK	sedoheptulokinase [Source:HGNC Symbol;Acc:HGNC:1492]	0.20052	0.0749484	0.0536216	0.347419	0.00876388	0.0368941	-0.163626	CR_UP,AL_DN
ENSG00000096070	BRPF3	bromodomain and PHD finger containing 3 [Source:HGNC Symbol;Acc:HGNC:14256]	0.141171	0.0527319	0.037816	0.244525	0.00879254	0.0393391	-0.101831	CR_UP,AL_DN
ENSG00000169057	MECP2	methyl-CpG binding protein 2 [Source:HGNC Symbol;Acc:HGNC:6990]	0.119989	0.0448255	0.0321308	0.207847	0.00883531	0.064714	-0.0552749	CR_UP,AL_DN
ENSG00000197961	ZNF121	zinc finger protein 121 [Source:HGNC Symbol;Acc:HGNC:12904]	0.0645698	0.0242029	0.0171321	0.112007	0.00899822	0.0311415	-0.0334282	CR_UP,AL_DN
ENSG00000167487	KLHL26	kelch like family member 26 [Source:HGNC Symbol;Acc:HGNC:25623]	0.234125	0.0875822	0.0624641	0.405786	0.0090176	0.130574	-0.103551	CR_UP,AL_DN
ENSG00000179151	EDC3	enhancer of mRNA decapping 3 [Source:HGNC Symbol;Acc:HGNC:26114]	0.0749244	0.0280615	0.0199239	0.129925	0.00904662	0.0338678	-0.0410565	CR_UP,AL_DN
ENSG00000211584	SLC48A1	solute carrier family 48 member 1 [Source:HGNC Symbol;Acc:HGNC:26035]	0.155748	0.0584106	0.0412633	0.270233	0.00915027	0.0662184	-0.0895297	CR_UP,AL_DN
ENSG00000151240	DIP2C	disco interacting protein 2 homolog C [Source:HGNC Symbol;Acc:HGNC:29150]	0.165471	0.0623322	0.0432997	0.287642	0.00923336	0.06286	-0.102611	CR_UP,AL_DN
ENSG00000269405	NXF2	nuclear RNA export factor 2 [Source:HGNC Symbol;Acc:HGNC:8072]	-0.339425	0.129017	-0.592299	-0.0865515	0.00940627	-0.1098	0.229625	CR_DN,AL_UP
ENSG00000105402	NAPA	NSF attachment protein alpha [Source:HGNC Symbol;Acc:HGNC:7641]	0.122447	0.0460846	0.0321216	0.212773	0.00942229	0.0799354	-0.042512	CR_UP,AL_DN
ENSG00000182318	ZSCAN22	zinc finger and SCAN domain containing 22 [Source:HGNC Symbol;Acc:HGNC:4929]	0.131931	0.0499231	0.0340821	0.229781	0.00945134	0.0681804	-0.0637509	CR_UP,AL_DN
ENSG00000148396	SEC16A	SEC16 homolog A, endoplasmic reticulum export factor [Source:HGNC Symbol;Acc:HGNC:29006]	0.178801	0.0675804	0.0463432	0.311258	0.00949791	0.0875139	-0.0912869	CR_UP,AL_DN
ENSG00000197021	EOLA2	endothelium and lymphocyte associated ASCH domain 2 [Source:HGNC Symbol;Acc:HGNC:17402]	0.0713135	0.0269303	0.0185301	0.124097	0.00949831	0.0522276	-0.0190859	CR_UP,AL_DN
ENSG00000177025	C19orf18	chromosome 19 open reading frame 18 [Source:HGNC Symbol;Acc:HGNC:28642]	0.144008	0.0543583	0.0374658	0.250551	0.00952586	0.155926	0.0119178	CR_UP,AL_UP
ENSG00000008056	SYN1	synapsin I [Source:HGNC Symbol;Acc:HGNC:11494]	0.393167	0.148798	0.101524	0.68481	0.00953352	0.157976	-0.235191	CR_UP,AL_DN
ENSG00000251369	ZNF550	zinc finger protein 550 [Source:HGNC Symbol;Acc:HGNC:28643]	0.096111	0.0363102	0.024943	0.167279	0.00971696	0.0727617	-0.0233492	CR_UP,AL_DN
ENSG00000187792	ZNF70	zinc finger protein 70 [Source:HGNC Symbol;Acc:HGNC:13140]	0.146196	0.0553177	0.0377733	0.254619	0.00973473	0.0935711	-0.0526248	CR_UP,AL_DN
ENSG00000184708	EIF4ENIF1	eukaryotic translation initiation factor 4E nuclear import factor 1 [Source:HGNC Symbol;Acc:HGNC:16687]	0.0759307	0.0286635	0.0197503	0.132111	0.00973723	0.0337283	-0.0422024	CR_UP,AL_DN
ENSG00000126107	HECTD3	HECT domain E3 ubiquitin protein ligase 3 [Source:HGNC Symbol;Acc:HGNC:26117]	0.168781	0.0638011	0.0437305	0.293831	0.00975961	0.0762688	-0.0925117	CR_UP,AL_DN
ENSG00000099956	SMARCB1	SWI/SNF related, matrix associated, actin dependent regulator of chromatin, subfamily b, member 1 [Source:HGNC Symbol;Acc:HGNC:11103]	0.109717	0.041392	0.0285885	0.190845	0.00983043	0.0874491	-0.0222678	CR_UP,AL_DN
ENSG00000172534	HCFC1	host cell factor C1 [Source:HGNC Symbol;Acc:HGNC:4839]	0.250988	0.0949732	0.0648401	0.437135	0.00983366	0.100678	-0.15031	CR_UP,AL_DN
ENSG00000080845	DLGAP4	DLG associated protein 4 [Source:HGNC Symbol;Acc:HGNC:24476]	0.202683	0.076725	0.0523019	0.353064	0.00988925	0.114752	-0.0879311	CR_UP,AL_DN
ENSG00000257365	FNTB	farnesyltransferase, CAAX box, beta [Source:HGNC Symbol;Acc:HGNC:3785]	0.101557	0.0386584	0.0257861	0.177327	0.00989929	0.079181	-0.0223756	CR_UP,AL_DN
ENSG00000173988	LRRC63	leucine rich repeat containing 63 [Source:HGNC Symbol;Acc:HGNC:34296]	-0.269528	0.102095	-0.469634	-0.0694223	0.00997573	-0.0378189	0.231709	CR_DN,AL_UP
ENSG00000144426	NBEAL1	neurobeachin like 1 [Source:HGNC Symbol;Acc:HGNC:20681]	-0.0605555	0.0230436	-0.105721	-0.0153902	0.00997935	-0.0308146	0.0297409	CR_DN,AL_UP
