# Supplementary material for: Calorie restriction modulates the transcription of genes related to stress response and longevity in human muscle: The CALERIE study
Source: Aging Cell. 2023 Oct 12;22(12):e13963. doi: 10.1111/acel.13963 (PMC10726900; doi:10.1111/acel.13963)
Supplement: Supplementary file 4 — Table S3. Beta, slope, p‐value for supported differentially expressed significant genes identified through differential gene expression analysis between CR and AL in the LMM at p < 0.01 discussed in Table 2. [file ACEL-22-e13963-s014.xlsx]

## Sheet: Sheet1
Table S3. Beta, slope, p-value for supported differentially expressed significant genes identified through differential gene expression analysis between CR and AL in the LMM at p<0.01 discussed in Table 2.
ENSG ID	Gene Name/ Symbol	Gene Description	Beta	se	LCI	UCI	p-value	CR Slope	AL Slope	Slope Trajectory
ENSG00000132604	TERF2	telomeric repeat binding factor 2 [Source:HGNC Symbol;Acc:HGNC:11729]	0.12411	0.0301119	0.0650907	0.183129	8.78e-05	0.0544591	-0.0696508	CR_UP,AL_DN
ENSG00000135482	ZC3H10	zinc finger CCCH-type containing 10 [Source:HGNC Symbol;Acc:HGNC:25893]	0.0901749	0.0244127	0.0423259	0.138024	0.000431878	0.0500017	-0.0401732	CR_UP,AL_DN
ENSG00000099995	SF3A1	splicing factor 3a subunit 1 [Source:HGNC Symbol;Acc:HGNC:10765]	0.172275	0.0472145	0.0797347	0.264816	0.000434107	0.0635343	-0.108741	CR_UP,AL_DN
ENSG00000175224	ATG13	autophagy related 13 [Source:HGNC Symbol;Acc:HGNC:29091]	0.10994	0.0300301	0.0510808	0.168799	0.000458086	0.0352519	-0.0746878	CR_UP,AL_DN
ENSG00000196531	NACA	nascent polypeptide associated complex subunit alpha [Source:HGNC Symbol;Acc:HGNC:7629]	0.189317	0.054921	0.0816716	0.296962	0.000894978	0.0428261	-0.146491	CR_UP,AL_DN
ENSG00000166508	MCM7	minichromosome maintenance complex component 7 [Source:HGNC Symbol;Acc:HGNC:6950]	0.101139	0.0293582	0.043597	0.158681	0.000911487	0.0621083	-0.0390309	CR_UP,AL_DN
ENSG00000121774	KHDRBS1	KH RNA binding domain containing, signal transduction associated 1 [Source:HGNC Symbol;Acc:HGNC:18116]	0.0895119	0.0262994	0.037965	0.141059	0.000988096	0.0276469	-0.061865	CR_UP,AL_DN
ENSG00000143368	SF3B4	splicing factor 3b subunit 4 [Source:HGNC Symbol;Acc:HGNC:10771]	0.147896	0.0440057	0.0616443	0.234147	0.00110718	0.0657909	-0.0821046	CR_UP,AL_DN
ENSG00000160199	PKNOX1	PBX/knotted 1 homeobox 1 [Source:HGNC Symbol;Acc:HGNC:9022]	0.115656	0.034684	0.0476754	0.183637	0.00125191	0.01671	-0.098946	CR_UP,AL_DN
ENSG00000113916	BCL6	BCL6 transcription repressor [Source:HGNC Symbol;Acc:HGNC:1001]	0.227617	0.0702844	0.0898597	0.365375	0.00157958	0.219979	-0.00763834	CR_UP,AL_DN
ENSG00000172840	PDP2	pyruvate dehyrogenase phosphatase catalytic subunit 2 [Source:HGNC Symbol;Acc:HGNC:30263]	0.159838	0.0507168	0.0604331	0.259243	0.00216377	0.0730596	-0.0867784	CR_UP,AL_DN
ENSG00000174231	PRPF8	pre-mRNA processing factor 8 [Source:HGNC Symbol;Acc:HGNC:17340]	0.176072	0.0577111	0.0629578	0.289185	0.00293819	0.0616895	-0.114382	CR_UP,AL_DN
ENSG00000085872	CHERP	calcium homeostasis endoplasmic reticulum protein [Source:HGNC Symbol;Acc:HGNC:16930]	0.216089	0.0709132	0.0770994	0.355079	0.00312836	0.0916715	-0.124418	CR_UP,AL_DN
ENSG00000084463	WBP11	WW domain binding protein 11 [Source:HGNC Symbol;Acc:HGNC:16461]	0.0796544	0.0263664	0.0279762	0.131333	0.00327015	0.0241419	-0.0555124	CR_UP,AL_DN
ENSG00000116604	MEF2D	myocyte enhancer factor 2D [Source:HGNC Symbol;Acc:HGNC:6997]	0.241666	0.0798065	0.0852452	0.398087	0.0032783	0.0907436	-0.150922	CR_UP,AL_DN
ENSG00000138942	RNF185	ring finger protein 185 [Source:HGNC Symbol;Acc:HGNC:26783]	0.0880041	0.0293009	0.0305743	0.145434	0.00329309	0.0177523	-0.0702518	CR_UP,AL_DN
ENSG00000130699	TAF4	TATA-box binding protein associated factor 4 [Source:HGNC Symbol;Acc:HGNC:11537]	0.149232	0.0495899	0.0520362	0.246429	0.00330113	0.0848963	-0.0643362	CR_UP,AL_DN
ENSG00000166889	PATL1	PAT1 homolog 1, processing body mRNA decay factor [Source:HGNC Symbol;Acc:HGNC:26721]	0.137103	0.0453682	0.0481809	0.226024	0.00332579	0.0142682	-0.122834	CR_UP,AL_DN
ENSG00000148840	PPRC1	PPARG related coactivator 1 [Source:HGNC Symbol;Acc:HGNC:30025]	0.141411	0.0468164	0.0496505	0.233171	0.00339653	0.105356	-0.0360541	CR_UP,AL_DN
ENSG00000101161	PRPF6	pre-mRNA processing factor 6 [Source:HGNC Symbol;Acc:HGNC:15860]	0.105839	0.0350146	0.0372106	0.174468	0.00342847	0.0615915	-0.0442478	CR_UP,AL_DN
ENSG00000131788	PIAS3	protein inhibitor of activated STAT 3 [Source:HGNC Symbol;Acc:HGNC:16861]	0.145296	0.0490211	0.0492141	0.241377	0.0035339	0.0776277	-0.0676679	CR_UP,AL_DN
ENSG00000115594	IL1R1	interleukin 1 receptor type 1 [Source:HGNC Symbol;Acc:HGNC:5993]	-0.122416	0.0412435	-0.203253	-0.041579	0.00363837	-0.0391252	0.083291	CR_DN,AL_UP
ENSG00000179598	PLD6	phospholipase D family member 6 [Source:HGNC Symbol;Acc:HGNC:30447]	0.204429	0.0687855	0.0696091	0.339248	0.00369334	0.110906	-0.0935222	CR_UP,AL_DN
ENSG00000153714	LURAP1L	leucine rich adaptor protein 1 like [Source:HGNC Symbol;Acc:HGNC:31452]	-0.147805	0.0498424	-0.245496	-0.0501143	0.00379466	-0.0152207	0.132585	CR_DN,AL_UP
ENSG00000101945	SUV39H1	SUV39H1 histone lysine methyltransferase [Source:HGNC Symbol;Acc:HGNC:11479]	0.210245	0.0714342	0.070234	0.350256	0.00450868	0.107058	-0.103187	CR_UP,AL_DN
ENSG00000173812	EIF1	eukaryotic translation initiation factor 1 [Source:HGNC Symbol;Acc:HGNC:3249]	0.130454	0.0449831	0.042287	0.218621	0.0045986	-0.0108885	-0.141342	CR_DN,AL_DN
ENSG00000169564	PCBP1	poly(rC) binding protein 1 [Source:HGNC Symbol;Acc:HGNC:8647]	0.146007	0.0507383	0.0465604	0.245454	0.00498208	0.000178369	-0.145829	CR_UP,AL_DN
ENSG00000163884	KLF15	Kruppel like factor 15 [Source:HGNC Symbol;Acc:HGNC:14536]	0.350704	0.122657	0.110296	0.591113	0.00506308	0.330549	-0.0201551	CR_UP,AL_DN
ENSG00000119138	KLF9	Kruppel like factor 9 [Source:HGNC Symbol;Acc:HGNC:1123]	0.135101	0.0472389	0.0425127	0.227689	0.00509589	0.0297501	-0.105351	CR_UP,AL_DN
ENSG00000036672	USP2	ubiquitin specific peptidase 2 [Source:HGNC Symbol;Acc:HGNC:12618]	0.153509	0.0539464	0.0477742	0.259244	0.00571035	0.06189	-0.0916192	CR_UP,AL_DN
ENSG00000072062	PRKACA	protein kinase cAMP-activated catalytic subunit alpha [Source:HGNC Symbol;Acc:HGNC:9380]	0.204445	0.0724958	0.0623535	0.346537	0.00614583	0.0484349	-0.15601	CR_UP,AL_DN
ENSG00000108883	EFTUD2	elongation factor Tu GTP binding domain containing 2 [Source:HGNC Symbol;Acc:HGNC:30858]	0.0929028	0.0332075	0.0278162	0.157989	0.00616407	0.0327156	-0.0601872	CR_UP,AL_DN
ENSG00000145604	SKP2	S-phase kinase associated protein 2 [Source:HGNC Symbol;Acc:HGNC:10901]	-0.0842516	0.0300837	-0.143216	-0.0252875	0.00617228	-0.0454333	0.0388183	CR_DN,AL_UP
ENSG00000154227	CERS3	ceramide synthase 3 [Source:HGNC Symbol;Acc:HGNC:23752]	0.358203	0.128573	0.1062	0.610207	0.00637531	0.0717054	-0.286498	CR_UP,AL_DN
ENSG00000179094	PER1	period circadian regulator 1 [Source:HGNC Symbol;Acc:HGNC:8845]	0.303582	0.109529	0.0889061	0.518259	0.00666674	0.339574	0.0359917	CR_UP,AL_UP
ENSG00000089154	GCN1	GCN1 activator of EIF2AK4 [Source:HGNC Symbol;Acc:HGNC:4199]	0.140269	0.0504204	0.0414455	0.239093	0.00673015	0.0867519	-0.0535176	CR_UP,AL_DN
ENSG00000144028	SNRNP200	small nuclear ribonucleoprotein U5 subunit 200 [Source:HGNC Symbol;Acc:HGNC:30859]	0.12025	0.0437162	0.0345663	0.205934	0.0070344	0.0571845	-0.0630656	CR_UP,AL_DN
ENSG00000149136	SSRP1	structure specific recognition protein 1 [Source:HGNC Symbol;Acc:HGNC:11327]	0.0988935	0.036071	0.0281943	0.169593	0.00724873	0.0561841	-0.0427094	CR_UP,AL_DN
ENSG00000131043	AAR2	AAR2 splicing factor [Source:HGNC Symbol;Acc:HGNC:15886]	0.0815119	0.0299178	0.022873	0.140151	0.00755249	0.0420234	-0.0394885	CR_UP,AL_DN
ENSG00000132405	TBC1D14	TBC1 domain family member 14 [Source:HGNC Symbol;Acc:HGNC:29246]	0.112212	0.0412219	0.031417	0.193007	0.00764083	0.0666277	-0.0455842	CR_UP,AL_DN
ENSG00000132326	PER2	period circadian regulator 2 [Source:HGNC Symbol;Acc:HGNC:8846]	0.158077	0.0581216	0.0441585	0.271995	0.00766478	0.126614	-0.0314631	CR_UP,AL_DN
ENSG00000066044	ELAVL1	ELAV like RNA binding protein 1 [Source:HGNC Symbol;Acc:HGNC:3312]	0.0858662	0.0316486	0.0238348	0.147898	0.00812888	0.0150842	-0.0707819	CR_UP,AL_DN
ENSG00000092330	TINF2	TERF1 interacting nuclear factor 2 [Source:HGNC Symbol;Acc:HGNC:11824]	0.068997	0.0255537	0.0189118	0.119082	0.00815162	0.037019	-0.031978	CR_UP,AL_DN
ENSG00000211445	GPX3	glutathione peroxidase 3 [Source:HGNC Symbol;Acc:HGNC:4555]	0.175623	0.0653961	0.0474465	0.303799	0.00848895	0.0279044	-0.147718	CR_UP,AL_DN
ENSG00000080824	HSP90AA1	heat shock protein 90 alpha family class A member 1 [Source:HGNC Symbol;Acc:HGNC:5253]	0.133446	0.0495186	0.0363897	0.230503	0.00853173	-0.00457236	-0.138018	CR_DN,AL_DN
ENSG00000131910	NR0B2	nuclear receptor subfamily 0 group B member 2 [Source:HGNC Symbol;Acc:HGNC:7961]	0.369342	0.13042	0.113719	0.624964	0.00555299	0.046397	-0.322945	CR_UP,AL_DN
