# Supplementary material for: Calorie restriction modulates the transcription of genes related to stress response and longevity in human muscle: The CALERIE study
Source: Aging Cell. 2023 Oct 12;22(12):e13963. doi: 10.1111/acel.13963 (PMC10726900; doi:10.1111/acel.13963)
Supplement: Supplementary file 5 — Table S4. List of identified all pathways for four reference databases (Hallmark, Reactome, KEGG, WikiPathways) obtained through GSEA analysis at p‐adj(median) < 0.05. [file ACEL-22-e13963-s007.xlsx]

## Sheet: Sheet1
Table S4. List of identified all pathways for four reference databases (Hallmark, Reactome, KEGG, WikiPathways) at p-adj(median)<0.05 obtained through GSEA analysis at p-adj(median)<0.05.
Database	Pathway (used in the manuscript text)	Pathway (Full name)	Enriched	ES	NES	Category	Figure included?	% signif (padj<0.05)	pval (median)	p-adj (median)	size	n_genes	Genes Name/ Symbol
Hallmark	KRAS signaling up:(H)	KRAS_SIGNALING_UP	AL	-0.333467	-1.62089	Dietary restriction	yes	100	1.73273e-05	0.000209801	185	72	ABCB1,ADAM17,ALDH1A2,ATG10,BIRC3,BPGM,CBL,CBR4,CCND2,CDADC1,CFH,CLEC4A,CPE,CROT,CSF2RA,CTSS,CXCR4,DOCK2,DUSP6,EMP1,ETS1,EVI5,FCER1G,FGF9,G0S2,GALNT3,GNG11,GUCY1A1,H2BC3,HDAC9,ID2,IKZF1,IL10RA,IL1B,IL1RL2,IL33,IL7R,IRF8,ITGB2,ITGBL1,KCNN4,KIF5C,KLF4,LAPTM5,LCP1,LY96,MAP3K1,MAP4K1,MMD,MMP9,MPZL2,NGF,NIN,NRP1,PDCD1LG2,PLAU,PLAUR,PPBP,PRDM1,PSMB8,PTGS2,PTPRR,RGS16,SCG3,SDCCAG8,SNAP91,SPARCL1,TMEM176A…
WikiPathways	*Chemokine receptor expression in cell polarization:(W)	SELECTIVE_EXPRESSION_OF_CHEMOKINE_RECEPTORS_DURING_TCELL_POLARIZATION	AL	-0.646612	-2.172	Inflammation	yes	100	8.68769e-05	0.00605184	25	11	CCR1,CCR2,CCR3,CCR4,CCR5,CCR7,CXCR3,CXCR4,IFNG,IL12A,IL5
WikiPathways	Type II interferon signaling ifng:(W)	TYPE_II_INTERFERON_SIGNALING_IFNG	AL	-0.548827	-1.98993	Inflammation	yes	100	0.000309993	0.015831	34	11	CXCL9,CYBB,GBP1,IFNG,IL1B,IRF8,ISG15,JAK2,PRKCD,SOCS3,STAT1
Reactome	*Linphoid and non-linphoid immune cell interaction:(R)	IMMUNOREGULATORY_INTERACTIONS_BETWEEN_A_LYMPHOID_AND_A_NON_LYMPHOID_CELL	AL	-0.429142	-1.96414	Inflammation	yes	100	5.64696e-07	8.09565e-05	116	51	B2M,CD160,CD1D,CD200,CD200R1,CD22,CD226,CD247,CD300C,CD300E,CD300LB,CD300LF,CD33,CD3E,CD3G,CD8A,CD8B,CD96,COL1A1,COL1A2,COL3A1,COLEC12,CRTAM,FCGR2B,FCGR3A,HCST,HLA-F,ITGA4,ITGAL,ITGB1,ITGB2,ITGB7,JAML,KLRB1,KLRG1,KLRK1,LAIR2,LILRA2,LILRA5,LILRB2,LILRB4,OSCAR,SH2D1A,SIGLEC10,SIGLEC5,SLAMF6,SLAMF7,TREM2,TREML1,ULBP1,VCAM1
Reactome	Integrin cell surface interactions:(R)	INTEGRIN_CELL_SURFACE_INTERACTIONS	AL	-0.367861	-1.58847	Inflammation	yes	95.6	0.00179086	0.0332193	80	25	CD47,COL1A1,COL1A2,COL3A1,COL4A6,COL5A1,COL5A2,COL5A3,COL6A6,COL9A1,ITGA1,ITGA4,ITGA6,ITGA8,ITGAE,ITGAL,ITGAV,ITGB1,ITGB2,ITGB6,ITGB7,JAM2,KDR,TNC,VCAM1
Reactome	Interleukin 10 signaling:(R)	INTERLEUKIN_10_SIGNALING	AL	-0.590174	-2.23403	Inflammation	yes	100	6.46752e-06	0.000476892	41	20	CCL19,CCL2,CCL5,CCR1,CCR2,CCR5,CXCL2,FCER2,IL10,IL10RA,IL10RB,IL12A,IL18,IL1B,IL1R1,IL1R2,IL1RN,IL6,PTAFR,PTGS2
Reactome	Regulation of TLR by endogenous ligand:(R)	REGULATION_OF_TLR_BY_ENDOGENOUS_LIGAND	AL	-0.668189	-2.02069	Inflammation	yes	100	0.000985077	0.0210191	17	8	APOB,CD36,LY96,SFTPA2,TLR1,TLR2,TLR4,TLR6
KEGG	Cytokine cytokine receptor interaction:(K)	CYTOKINE_CYTOKINE_RECEPTOR_INTERACTION	AL	-0.375609	-1.85249	Inflammation	yes	100	1.31138e-08	8.39832e-07	212	70	ACVR1,BMPR1A,BMPR1B,CCL17,CCL19,CCL2,CCL26,CCL5,CCR1,CCR2,CCR3,CCR4,CCR5,CCR7,CLCF1,CSF2RA,CXCL11,CXCL2,CXCL5,CXCL9,CXCR3,CXCR4,CXCR6,FAS,FASLG,FLT1,GDF5,HGF,IFNAR2,IFNG,IL10,IL10RA,IL10RB,IL12A,IL12RB1,IL15,IL18,IL1B,IL1R1,IL1R2,IL1RAP,IL23R,IL2RA,IL3RA,IL5,IL5RA,IL6,IL6ST,IL7,IL7R,IL9R,KDR,KITLG,LEP,LTB,MET,PRLR,TGFB2,TNFRSF10D,TNFRSF11A,TNFRSF9,TNFSF13B,TNFSF14,TNFSF15,TNFSF18,TNFSF8,VEGFC,VEG…
KEGG	Systemic lupus erythematosus:(K)	SYSTEMIC_LUPUS_ERYTHEMATOSUS	AL	-0.417136	-1.91814	Inflammation	yes	100	1.0869e-06	5.05408e-05	120	44	C7,C9,CD86,FCGR3A,GRIN2B,H2AC14,H2AC6,H2AC8,H2AZ1,H2BC11,H2BC12,H2BC3,H2BC4,H2BC5,H2BC7,H2BC8,H2BU1,H3C1,H3C11,H3C13,H3C14,H3C15,H3C2,H3C3,H3C6,H3C7,H4-16,H4C11,H4C12,H4C13,H4C3,H4C4,H4C5,H4C6,H4C8,H4C9,HLA-DOB,HLA-DQA1,HLA-DQA2,HLA-DRA,HLA-DRB1,IFNG,IL10,SSB
Hallmark	Inflammatory response:(H)	INFLAMMATORY_RESPONSE	AL	-0.298902	-1.45782	Inflammation	yes	100	0.00041022	0.00293015	191	70	ABI1,ACVR2A,ADGRE1,ADORA2B,ATP2B1,ATP2C1,CCL17,CCL2,CCL5,CCR7,CCRL2,CD48,CD69,CLEC5A,CXCL11,CXCL8,CXCL9,CXCR6,CYBB,EDN1,GNAI3,GP1BA,HIF1A,IL10,IL10RA,IL15,IL18,IL18R1,IL1B,IL1R1,IL6,IL7R,KCNA3,KCNJ2,KCNMB2,LAMP3,LCK,LCP2,LPAR1,MET,MSR1,NMUR1,NOD2,P2RX7,PCDH7,PDE4B,PIK3R5,PLAUR,PROK2,PTAFR,PTGER2,PTGIR,PTPRE,RASGRP1,RGS16,RIPK2,SELENOS,SGMS2,SLAMF1,SLC11A2,SLC1A2,TACR1,TACR3,TLR1,TLR2,TLR3,TNFAIP6…
Hallmark	Interferon gamma response:(H)	INTERFERON_GAMMA_RESPONSE	AL	-0.320958	-1.5723	Inflammation	yes	100	3.0318e-05	0.000302713	199	68	B2M,BPGM,CASP3,CASP4,CASP7,CASP8,CCL2,CCL5,CD274,CD38,CD69,CD86,CFH,CXCL11,CXCL9,DDX58,DDX60,EPSTI1,FAS,FGL2,GBP6,GZMA,HIF1A,HLA-DQA1,HLA-DRB1,IDO1,IFI44,IFIH1,IFIT1,IFNAR2,IL10RA,IL15,IL6,IL7,IRF8,ISG15,ITGB7,JAK2,KLRK1,LAP3,LCP2,OAS2,P2RY14,PARP14,PDE4B,PELI1,PLA2G4A,PLSCR1,PNP,PNPT1,PSMA3,PSMB8,PSME2,PTGS2,RIPK2,SAMD9L,SELP,SLAMF7,SOCS3,ST8SIA4,STAT1,STAT4,TDRD7,TNFAIP6,VAMP8,VCAM1,XAF1,ZBP1
WikiPathways	Androgen receptor signaling pathway:(W)	ANDROGEN_RECEPTOR_SIGNALING_PATHWAY	CR	0.544561	1.76505	Androgen signaling	yes	100	3.00543e-05	0.00373963	88	39	AKT1,CALR,CARM1,CDKN1A,CREBBP,DAXX,EP300,ETV5,FHL2,FKBP4,FOXO1,JUN,KAT5,KAT7,KDM1A,NCOA1,NCOR2,NR0B2,NR2C2,PATZ1,PIAS1,PIAS3,PIAS4,RAC1,RACK1,RAD9A,RELA,RHOB,RNF4,RUNX2,SIN3A,SIRT1,SMAD3,SP1,STAT3,STUB1,UBE2I,ZMIZ1,ZNF318
Reactome	Autophagy:(R)	AUTOPHAGY	CR	0.464352	1.57065	Autophagy	yes	100	0.000341828	0.00976432	143	50	AMBRA1,ATG13,ATG4B,ATG4D,ATG7,ATG9A,CFTR,CHMP2A,CHMP4B,CHMP6,CHMP7,CSNK2A2,CSNK2B,DYNC1H1,DYNLL2,HDAC6,HSF1,HSP90AA1,HSP90AB1,MAP1LC3A,MAP1LC3B,MFN2,MLST8,MTMR14,MTMR3,MTOR,MVB12B,NBR1,PCNT,PEX5,PGAM5,PLIN2,PLIN3,PRKAB1,RPTOR,RRAGA,RRAGC,SQSTM1,TOMM40,TSC2,UBAP1,UBE2V1,ULK1,USP30,VPS28,VPS37C,VPS37D,WDR45,WDR45B,WIPI2
WikiPathways	Circadian rhythm related genes:(W)	CIRCADIAN_RHYTHM_RELATED_GENES	CR	0.461497	1.58129	Circadian Clock	yes	100	9.73957e-05	0.0064254	174	52	ADCY1,AHCY,ARNT,ARNT2,BHLHE40,CCAR2,CDK4,CIART,CIPC,CRTC1,CRY1,CRY2,CSNK1D,DBP,DDC,DRD4,EP300,GFPT1,GNA11,HDAC3,HEBP1,HNRNPD,JUN,JUND,KLF9,MAGED1,METTL3,MTA1,MYBBP1A,NOCT,NONO,NPAS2,NR2F6,PER1,PER2,PER3,PHLPP1,PML,PRKDC,PRMT5,RAI1,RORA,RORB,RORC,SIK1,SIN3A,SIRT1,SUV39H1,TP53,TPH2,USP2,ZFHX3
Reactome	BMAL1 clock NAPAS2 activates circadian gene expression:(R)	BMAL1_CLOCK_NPAS2_ACTIVATES_CIRCADIAN_GENE_EXPRESSION	CR	0.628055	1.69827	Circadian Clock	yes	84.4	0.00265504	0.0422737	26	14	BHLHE40,CARM1,CREBBP,DBP,KLF15,MED1,NCOA1,NCOA6,NOCT,NPAS2,RXRA,SMARCD3,TBL1X,TGS1
Reactome	Circadian clock:(R)	CIRCADIAN_CLOCK	CR	0.628798	1.98211	Circadian Clock	yes	100	2.19281e-07	3.78311e-05	69	28	BHLHE40,CARM1,CREBBP,CRTC1,CRTC2,CRTC3,CRY2,CSNK1D,ELOVL3,EP300,HDAC3,KLF15,MED1,MEF2D,NCOA1,NCOA6,NOCT,NPAS2,PER1,PER2,RAI1,RORA,RXRA,SIK1,SMARCD3,TBL1X,TGS1,USP46
Reactome	Cellular response to starvation:(R)	CELLULAR_RESPONSE_TO_STARVATION	CR	0.436662	1.48273	Dietary restriction	yes	99.1	0.00216049	0.0370862	151	45	ATP6V0D1,ATP6V0E2,ATP6V1F,CASTOR2,CEBPB,EIF2S3,FAU,FLCN,GCN1,MIOS,MLST8,MTOR,NPRL3,RPL10,RPL10A,RPL13,RPL13A,RPL15,RPL18,RPL18A,RPL19,RPL28,RPL29,RPL3,RPL35,RPL36,RPL8,RPLP1,RPLP2,RPS15,RPS16,RPS19,RPS2,RPS28,RPS5,RPS9,RPTOR,RRAGA,RRAGC,SEC13,SEH1L,SESN2,SH3BP4,WDR24,WDR59
Hallmark	Myc targets V1:(H)	MYC_TARGETS_V1	CR	0.471755	1.62912	Dietary restriction	yes	100	8.52912e-06	0.000137704	200	72	APEX1,BUB3,CCT4,CCT7,CDK4,DEK,EIF3B,EIF3D,EIF4G2,EIF4H,FAM120A,FBL,GOT2,HDAC2,HDGF,HNRNPD,HPRT1,HSP90AB1,IMPDH2,KARS1,LSM2,LSM7,MCM2,MCM4,MCM5,MCM6,MCM7,MYC,NHP2,NOLC1,NOP56,ODC1,PA2G4,PABPC1,PABPC4,PCBP1,PHB2,POLD2,PPM1G,PRPF31,PSMB2,PSMC4,PSMD3,PSMD8,PTGES3,PWP1,RACK1,RANBP1,RFC4,RNPS1,RPL18,RPL22,RPLP0,RPS2,RPS5,RRP9,RSL1D1,RUVBL2,SET,SF3A1,SF3B3,SMARCC1,SNRPA,SNRPD3,SRM,STARD7,TFDP1,TRIM28,TU…
Hallmark	Myc targets V2:(H)	MYC_TARGETS_V2	CR	0.626922	1.93288	Dietary restriction	yes	100	2.79165e-06	6.93427e-05	58	30	BYSL,CDK4,DCTPP1,FARSA,GRWD1,IMP4,IPO4,LAS1L,MCM4,MCM5,MPHOSPH10,MRTO4,MYBBP1A,NIP7,NOC4L,NOLC1,NOP56,PA2G4,PES1,PPAN,PPRC1,RRP9,SLC19A1,SORD,SRM,TBRG4,TCOF1,TMEM97,UNG,WDR74
Reactome	Global genome nucleotide excision repair:(R)	GLOBAL_GENOME_NUCLEOTIDE_EXCISION_REPAIR_GG_NER	CR	0.532381	1.71678	DNA repair	yes	100	0.000120278	0.00445529	84	29	ACTL6A,ACTR5,COPS6,COPS7A,DDB1,DDB2,ERCC1,ERCC2,GPS1,INO80,LIG1,LIG3,NFRKB,PARP2,PIAS1,PIAS3,POLD2,POLD3,POLE,RAD23A,RFC2,RFC4,RNF111,RPA1,SUMO3,UBE2I,XPC,XRCC1,YY1
Reactome	Nucleotide excision repair:(R)	NUCLEOTIDE_EXCISION_REPAIR	CR	0.518508	1.71728	DNA repair	yes	100	3.10908e-05	0.00171436	110	38	ACTL6A,ACTR5,COPS6,COPS7A,DDB1,DDB2,ELL,EP300,ERCC1,ERCC2,GPS1,INO80,LIG1,LIG3,NFRKB,PARP2,PIAS1,PIAS3,POLD2,POLD3,POLE,POLR2A,POLR2C,POLR2D,PRPF19,RAD23A,RFC2,RFC4,RNF111,RPA1,SUMO3,UBE2I,USP7,XAB2,XPC,XRCC1,YY1,ZNF830
Hallmark	DNA repair:(H)	DNA_REPAIR	CR	0.418281	1.41902	DNA repair	yes	99.9	0.00692721	0.0346182	149	44	ADRM1,BCAM,BRF2,CANT1,DDB1,DDB2,DGCR8,EDF1,EIF1B,ELL,ERCC1,ERCC2,GTF2F1,GTF3C5,HPRT1,IMPDH2,LIG1,NELFB,NELFCD,NELFE,NPR2,NT5C,POLA2,POLD3,POLL,POLR1C,POLR2A,POLR2C,POLR2D,POLR3C,POM121,RFC2,RFC4,RNMT,SAC3D1,SF3A3,SSRP1,SUPT5H,TAF6,TK2,TP53,USP11,VPS28,XPC
Reactome	Foxo mediated transcription:(R)	FOXO_MEDIATED_TRANSCRIPTION	CR	0.526293	1.62603	FOXO	yes	98.2	0.00226372	0.0385164	59	23	AKT1,AKT2,BBC3,BCL2L11,BCL6,BTG1,CDKN1A,CDKN1B,CREBBP,EP300,FOXO1,FOXO3,FOXO4,GADD45A,HDAC2,NFYA,SIN3A,SIRT1,SIRT3,SMAD3,SMAD4,STK11,TRIM63
Reactome	Foxo mediated transcription of cell death genes:(R)	FOXO_MEDIATED_TRANSCRIPTION_OF_CELL_DEATH_GENES	CR	0.757301	1.85174	FOXO	yes	100	0.000275373	0.00839312	16	9	BBC3,BCL6,CREBBP,EP300,FOXO1,FOXO3,FOXO4,NFYA,STK11
Reactome	Attenuation phase:(R)	ATTENUATION_PHASE	CR	0.698776	1.88929	Heat Shock Response	yes	100	9.08687e-05	0.00364123	26	14	CREBBP,DEDD2,DNAJB6,EP300,FKBP4,HSF1,HSP90AA1,HSP90AB1,HSPA1A,HSPA1B,HSPA1L,HSPB1,HSPB2,PTGES3
Reactome	Cellular response to heat stress:(R)	CELLULAR_RESPONSE_TO_HEAT_STRESS	CR	0.550022	1.80377	Heat Shock Response	yes	100	5.2495e-06	0.000411108	99	45	AKT1S1,BAG3,CAMK2B,CAMK2G,CCAR2,CREBBP,DEDD2,DNAJB6,EP300,FKBP4,HDAC6,HSF1,HSP90AA1,HSP90AB1,HSPA1A,HSPA1B,HSPA1L,HSPA5,HSPB1,HSPB2,HSPB8,MAPK1,MAPK3,MAPKAPK2,MLST8,MTOR,NUP153,NUP160,NUP188,NUP210,NUP214,NUP43,NUP62,NUP85,NUP93,NUP98,POM121,POM121C,PTGES3,RPA1,RPTOR,SEC13,SEH1L,SIRT1,ST13
Reactome	*HSP90 steroid horemones receptor activation:(R)	HSP90_CHAPERONE_CYCLE_FOR_STEROID_HORMONE_RECEPTORS_SHR	CR	0.550517	1.66222	Heat Shock Response	yes	99.4	0.00195695	0.0352658	50	11	CAPZB,DCTN1,DCTN2,FKBP4,FKBP5,HSP90AA1,HSP90AB1,HSPA1A,HSPA1B,PTGES3,STIP1
Reactome	Regulation of HSF1 mediated heat shock response:(R)	REGULATION_OF_HSF1_MEDIATED_HEAT_SHOCK_RESPONSE	CR	0.519009	1.66485	Heat Shock Response	yes	100	0.000440171	0.0116554	80	34	BAG3,CCAR2,DEDD2,DNAJB1,DNAJB6,FKBP4,HSF1,HSPA1A,HSPA1B,HSPA1L,HSPA5,HSPB1,HSPB2,MAPK1,MAPK3,MAPKAPK2,NUP153,NUP160,NUP188,NUP210,NUP214,NUP43,NUP62,NUP85,NUP93,NUP98,POM121,POM121C,RPA1,SEC13,SEH1L,SIRT1,ST13,YWHAE
Reactome	Mitochondrial biogenesis:(R)	MITOCHONDRIAL_BIOGENESIS	CR	0.475347	1.55096	Mitochondrial Biogenesis	yes	95.8	0.0023675	0.0395347	94	26	ALAS1,ATP5F1D,ATP5MC2,CARM1,CREBBP,CRTC1,CRTC2,CRTC3,GLUD1,HCFC1,HDAC3,MED1,MEF2D,MT-ATP6,NCOA1,NCOA6,POLRMT,PPRC1,PRKAB1,RXRA,SIRT3,SMARCD3,TBL1X,TGS1,TWNK,USP46
Reactome	Transcriptional activation of mitochondrial biogenesis:(R)	TRANSCRIPTIONAL_ACTIVATION_OF_MITOCHONDRIAL_BIOGENESIS	CR	0.589635	1.80446	Mitochondrial Biogenesis	yes	100	8.39678e-05	0.00346618	55	22	ALAS1,CARM1,CREBBP,CRTC1,CRTC2,CRTC3,GLUD1,HCFC1,HDAC3,MED1,MEF2D,NCOA1,NCOA6,POLRMT,PPRC1,RXRA,SIRT3,SMARCD3,TBL1X,TGS1,TWNK,USP46
Reactome	Metabolism of RNA:(R)	METABOLISM_OF_RNA	CR	0.49538	1.77247	mRNA processing	yes	100	1.03736e-20	1.65978e-17	658	215	ADAT1,ADAT3,AKT1,BOP1,BYSL,CASC3,CHERP,CNOT3,CPSF1,CPSF4,CPSF7,CSNK1D,CTU1,CTU2,CWC25,DCP1B,DCPS,DDX23,DDX42,DDX49,DHX16,DHX37,DHX38,DKC1,EDC3,EDC4,EFTUD2,EIF4B,EIF4G1,ELAC2,ELAVL1,ERCC2,EXOSC10,EXOSC2,FAU,FBL,FTSJ1,FUS,GAR1,GCFC2,GEMIN4,GEMIN5,GLE1,GPKOW,GSPT2,GTF2F1,GTPBP3,HNRNPA0,HNRNPD,HNRNPF,HNRNPM,HNRNPUL1,HSD17B10,HSPA1A,HSPB1,IMP4,ISG20L2,ISY1,KHSRP,LAS1L,LSM11,LSM2,LSM7,MAPKAPK2,METTL1,M…
Reactome	Nonsense mediated decay (NMD):(R)	NONSENSE_MEDIATED_DECAY_NMD	CR	0.492901	1.63627	mRNA processing	yes	100	0.000214973	0.00703393	113	59	CASC3,DCP1A,EIF4A3,EIF4G1,FAU,GSPT2,MAGOH,PABPC1,PPP2R1A,RBM8A,RNPS1,RPL10,RPL10A,RPL12,RPL13,RPL13A,RPL14,RPL15,RPL18,RPL18A,RPL19,RPL22,RPL27A,RPL28,RPL29,RPL3,RPL31,RPL32,RPL35,RPL36,RPL36A,RPL3L,RPL4,RPL7A,RPL8,RPLP0,RPLP1,RPLP2,RPS11,RPS14,RPS15,RPS16,RPS18,RPS19,RPS2,RPS21,RPS28,RPS4X,RPS5,RPS8,RPS9,RPSA,SMG1,SMG5,SMG6,SMG7,SMG8,SMG9,UPF1
Reactome	Processing of capped intron containing pre mRNA:(R)	PROCESSING_OF_CAPPED_INTRON_CONTAINING_PRE_MRNA	CR	0.555884	1.93596	mRNA processing	yes	100	9.66088e-14	7.7287e-11	240	82	CASC3,CHERP,CPSF1,CPSF4,CPSF7,CWC25,DDX23,DDX42,DHX16,DHX38,EFTUD2,ELAVL1,FUS,GCFC2,GLE1,GPKOW,GTF2F1,HNRNPA0,HNRNPD,HNRNPF,HNRNPM,HNRNPUL1,LSM2,LSM7,METTL3,NUP153,NUP160,NUP188,NUP210,NUP214,NUP43,NUP62,NUP85,NUP93,NUP98,NXF1,NXT1,PCBP1,PCBP2,POLDIP3,POLR2A,POLR2C,POLR2D,POM121,POM121C,PPIH,PPIL4,PQBP1,PRCC,PRPF19,PRPF3,PRPF31,PRPF6,PRPF8,PTBP1,PUF60,RBM8A,SART1,SEC13,SEH1L,SF1,SF3A1,SF3A2,SF3A3…
Reactome	RNA polymeraseII transcription:(R)	RNA_POLYMERASE_II_TRANSCRIPTION	CR	0.367303	1.3263	mRNA processing	yes	100	2.47821e-07	4.18705e-05	1304	396	ABL1,ACTL6A,AGO1,AGO2,AIFM2,AKT1,AKT2,ARID1A,ASH2L,ATAD2,AXIN1,BANP,BAX,BBC3,BCL2L11,BCL6,BGLAP,BMP2,BRD1,BRD2,BRPF1,BRPF3,BTG1,BTG2,CAMK2B,CAMK2G,CARM1,CASC3,CBX2,CCND3,CCNK,CDC16,CDK4,CDK5R1,CDK9,CDKN1A,CDKN1B,CEBPB,CHD4,CITED4,CNOT3,CPSF1,CPSF4,CPSF7,CREBBP,CSNK2A2,CSNK2B,DAXX,DDB2,DDIT4,DGCR8,DHX38,E2F1,E2F4,EAF1,EHMT1,EIF4A3,ELL,ELL2,ELOB,EP300,ERBB2,ERCC2,ESRRB,FKBP5,FOXO1,FOXO3,FOXO4,FZR1,…
Reactome	mRNA splicing:(R)	MRNA_SPLICING	CR	0.558772	1.92288	mRNA splicing	yes	100	3.14063e-11	1.25676e-08	188	56	CASC3,CHERP,CPSF1,CPSF4,CPSF7,CWC25,DDX42,DHX16,DHX38,EFTUD2,ELAVL1,FUS,GCFC2,GPKOW,GTF2F1,HNRNPA0,HNRNPD,HNRNPF,HNRNPM,HNRNPUL1,LSM2,PCBP1,PCBP2,POLR2A,POLR2D,PPIH,PQBP1,PRCC,PRPF19,PRPF3,PRPF31,PRPF6,PRPF8,PTBP1,PUF60,RBM8A,SART1,SF1,SF3A1,SF3A2,SF3A3,SF3B2,SF3B3,SF3B4,SNRNP200,SNRPA,SNRPD3,SRRM1,SRRM2,SRRT,SUGP1,SYMPK,U2AF1L4,U2AF2,WBP11,XAB2
Reactome	mRNA splicing minor pathway:(R)	MRNA_SPLICING_MINOR_PATHWAY	CR	0.557764	1.69361	mRNA splicing	yes	100	0.000875122	0.0193336	52	13	DDX42,EFTUD2,GTF2F1,LSM2,POLR2A,POLR2D,PRPF6,PRPF8,SF3B2,SF3B3,SF3B4,SNRNP200,SNRPD3
Reactome	SNRNP assembly:(R)	SNRNP_ASSEMBLY	CR	0.593497	1.81167	mRNA splicing	yes	100	7.78013e-05	0.00328874	54	21	GEMIN4,GEMIN5,NUP153,NUP160,NUP188,NUP210,NUP214,NUP43,NUP62,NUP85,NUP93,NUP98,POM121,POM121C,PRMT5,SEC13,SEH1L,SMN1,SMN2,SNRPD3,TGS1
Hallmark	Myogenesis:(H)	MYOGENESIS	CR	0.455633	1.57303	Myogenesis	yes	100	5.51795e-05	0.000463744	199	81	ACHE,ACTA1,ADCY9,AGRN,AKT2,APOD,ATP2A1,ATP6AP1,BHLHE40,BIN1,CACNG1,CAMK2B,CDKN1A,CHRNA1,CHRNB1,CHRNG,CKB,CKM,COX6A2,CRAT,CRYAB,CTF1,DAPK2,DMPK,EFS,FLII,FOXO4,FST,FXYD1,GAA,GPX3,HDAC5,HRC,HSPB2,HSPB8,ITGA7,ITGB4,KCNH1,KIFC3,KLF5,LARGE1,LDB3,MAPK12,MAPRE3,MEF2A,MEF2D,MRAS,MYF6,MYH2,MYLPF,MYO1C,MYOG,MYOM1,MYOM2,MYOZ1,NAV2,NOS1,PC,PFKM,PGAM2,PICK1,PRNP,PTP4A3,PYGM,RYR1,SGCA,SH2B1,SIRT2,SLC6A8,SOD3,SO…
Reactome	NOTCH4 intracellular domain regulates transcription:(R)	NOTCH4_INTRACELLULAR_DOMAIN_REGULATES_TRANSCRIPTION	CR	0.688454	1.76643	NOTCH	yes	100	0.00115759	0.0238945	20	6	CREBBP,EP300,MAML1,MAML3,MAMLD1,SMAD3
Reactome	Signaling by NOTCH2:(R)	SIGNALING_BY_NOTCH2	CR	0.593717	1.677	NOTCH	yes	83.2	0.00268211	0.0424088	33	9	APH1A,EP300,JAG2,MAML1,MAML3,MAMLD1,NCSTN,NEURL1,PSEN1
Reactome	Signaling by NOTCH3:(R)	SIGNALING_BY_NOTCH3	CR	0.544441	1.63423	NOTCH	yes	81.9	0.00278067	0.0431571	48	11	APH1A,CREBBP,EP300,JAG2,MAML1,MAML3,MAMLD1,NCSTN,NEURL1,PSEN1,WWP2
Reactome	Regulation of TP53 activity:(R)	REGULATION_OF_TP53_ACTIVITY	CR	0.507908	1.72989	P53 Pathway	yes	100	1.77742e-06	0.000190531	158	60	AKT1,AKT2,BANP,BRD1,BRPF1,BRPF3,CDK5R1,CHD4,CSNK2A2,CSNK2B,DAXX,EHMT1,EP300,GATAD2A,GATAD2B,HDAC2,HIPK1,HUS1,ING5,KAT5,KAT6A,KMT5A,L3MBTL1,MAPKAPK5,MDM4,MEAF6,MLST8,MTA2,MTOR,NOC2L,PDPK1,PHF20,PIP4K2B,PIP4K2C,PIP4P1,PML,PPP1R13L,PPP2R1A,PRKAB1,PRMT5,RAD9A,RAD9B,RBBP4,RFC2,RFC4,RMI2,RPA1,SSRP1,STK11,SUPT16H,TAF1,TAF15,TAF3,TAF4,TAF6,TAF9B,TP53,TP53RK,USP2,USP7
Reactome	Regulation of TP53 activity through acetylation:(R)	REGULATION_OF_TP53_ACTIVITY_THROUGH_ACETYLATION	CR	0.685678	1.90384	P53 Pathway	yes	100	4.93686e-05	0.00241497	30	23	AKT1,AKT2,BRD1,BRPF1,BRPF3,CHD4,EP300,GATAD2A,GATAD2B,HDAC2,ING2,ING5,KAT6A,MBD3,MEAF6,MTA2,PIN1,PIP4K2B,PIP4K2C,PIP4P1,PML,RBBP4,TP53
Reactome	TP53 regulates transcription of DNA repair genes:(R)	TP53_REGULATES_TRANSCRIPTION_OF_DNA_REPAIR_GENES	CR	0.546371	1.69912	P53 Pathway	yes	100	0.00049753	0.0126453	62	18	CCNK,CDK9,DDB2,ELL,ERCC2,GTF2F1,JUN,MDC1,NELFA,NELFB,NELFCD,NELFE,POLR2A,POLR2D,SSRP1,SUPT16H,SUPT5H,TP53
Reactome	Transcriptional regulation by TP53:(R)	TRANSCRIPTIONAL_REGULATION_BY_TP53	CR	0.434877	1.53581	P53 Pathway	yes	100	1.72292e-06	0.000189053	359	125	AGO1,AGO2,AIFM2,AKT1,AKT2,ATRIP,BANP,BAX,BBC3,BCL6,BRD1,BRPF1,BRPF3,BTG2,CARM1,CCNK,CDK5R1,CDK9,CDKN1A,CDKN1B,CHD4,CNOT3,CREBBP,CSNK2A2,CSNK2B,DAXX,DDB2,DDIT4,E2F1,E2F4,EHMT1,ELL,ELOB,EP300,ERCC2,GADD45A,GATAD2A,GATAD2B,GSR,GTF2F1,HDAC2,HIPK1,HUS1,ING2,ING5,JUN,KAT5,KAT6A,KMT5A,L3MBTL1,LRPPRC,MAPKAPK5,MBD3,MDC1,MDM4,MEAF6,MLST8,MSH2,MT-CO1,MT-CO2,MT-CO3,MTA2,MTOR,NELFA,NELFB,NELFCD,NELFE,NOC2L,PD…
Reactome	Sumoylation of DNA damage response and repair proteins:(R)	SUMOYLATION_OF_DNA_DAMAGE_RESPONSE_AND_REPAIR_PROTEINS	CR	0.546143	1.74411	SUMOylation	yes	100	9.14252e-05	0.00363491	77	30	MDC1,NSMCE3,NUP153,NUP160,NUP188,NUP210,NUP214,NUP43,NUP62,NUP85,NUP93,NUP98,PHC1,PHC2,PIAS1,PIAS4,PML,POM121,POM121C,RAD21,RPA1,SCMH1,SEC13,SEH1L,SMC1A,SMC5,STAG1,SUMO3,UBE2I,XPC
Reactome	Sumoylation of DNA replication proteins:(R)	SUMOYLATION_OF_DNA_REPLICATION_PROTEINS	CR	0.601199	1.7927	SUMOylation	yes	100	0.000186516	0.00632571	46	20	INCENP,NUP153,NUP160,NUP188,NUP210,NUP214,NUP43,NUP62,NUP85,NUP93,NUP98,PIAS3,PIAS4,POM121,POM121C,RANGAP1,SEC13,SEH1L,SUMO3,UBE2I
Reactome	Sumoylation of RNA binding proteins:(R)	SUMOYLATION_OF_RNA_BINDING_PROTEINS	CR	0.588478	1.76056	SUMOylation	yes	100	0.0003352	0.00968996	47	18	NUP153,NUP160,NUP188,NUP210,NUP214,NUP43,NUP62,NUP85,NUP93,NUP98,PHC1,PHC2,POM121,POM121C,SCMH1,SEC13,SEH1L,UBE2I
Reactome	Sumoylation of transcription cofactors:(R)	SUMOYLATION_OF_TRANSCRIPTION_COFACTORS	CR	0.680397	2.00797	SUMOylation	yes	100	1.30531e-06	0.000155333	43	19	CREBBP,CTBP1,DAXX,EP300,MBD1,NCOA1,NCOR2,PHC1,PHC2,PIAS1,PIAS3,PIAS4,SAFB,SCMH1,SIN3A,SUMO3,TRIM28,UBE2I,ZNF350
Reactome	Sumoylation of ubiquitinylation proteins:(R)	SUMOYLATION_OF_UBIQUITINYLATION_PROTEINS	CR	0.587313	1.70635	SUMOylation	yes	100	0.00137903	0.0271275	39	18	NUP153,NUP160,NUP188,NUP210,NUP214,NUP43,NUP62,NUP85,NUP93,NUP98,PIAS1,PIAS4,PML,POM121,POM121C,SEC13,SEH1L,UBE2I
Reactome	*mRNA activationand and binding to 43S:(R)	ACTIVATION_OF_THE_MRNA_UPON_BINDING_OF_THE_CAP_BINDING_COMPLEX_AND_EIFS_AND_SUBSEQUENT_BINDING_TO_43S	CR	0.578559	1.78349	Translation	yes	100	0.000111041	0.00421321	58	18	EIF2S3,EIF3B,EIF3C,EIF3D,EIF3F,EIF3G,EIF3L,EIF4EBP1,EIF4G1,EIF4H,FAU,RPS15,RPS16,RPS19,RPS2,RPS28,RPS5,RPS9
Reactome	Eukaryotic translation elongation:(R)	EUKARYOTIC_TRANSLATION_ELONGATION	CR	0.49966	1.62305	Translation	yes	100	0.00067413	0.0158602	90	46	EEF1A1,EEF1A2,EEF1D,EEF2,FAU,RPL10,RPL10A,RPL12,RPL13,RPL13A,RPL14,RPL15,RPL18,RPL18A,RPL19,RPL22,RPL27A,RPL28,RPL29,RPL3,RPL31,RPL32,RPL35,RPL36,RPL36A,RPL3L,RPL4,RPL7A,RPL8,RPLP0,RPLP1,RPLP2,RPS11,RPS14,RPS15,RPS16,RPS18,RPS19,RPS2,RPS21,RPS28,RPS4X,RPS5,RPS8,RPS9,RPSA
Reactome	Translation:(R)	TRANSLATION	CR	0.411348	1.44282	Translation	yes	100	0.000304713	0.00902628	288	114	AARS1,AARS2,APEH,CARS2,DAP3,DDOST,EARS2,EEF1A1,EEF1A2,EEF1D,EEF2,EIF2B1,EIF2B2,EIF2B4,EIF2B5,EIF2S3,EIF3B,EIF3C,EIF3D,EIF3F,EIF3G,EIF3I,EIF3K,EIF3L,EIF3M,EIF4B,EIF4EBP1,EIF4G1,EIF4H,EIF5B,ERAL1,FARSA,FAU,GSPT2,HARS1,KARS1,MARS1,MARS2,MRPL10,MRPL12,MRPL23,MRPL28,MRPL30,MRPL37,MRPL38,MRPL4,MRPL41,MRPL43,MRPL49,MRPL52,MRPL55,MRPL9,MRPS18A,MRPS2,MRPS27,MRPS34,OXA1L,PABPC1,PARS2,QARS1,RPL10,RPL10A,RPL…
Reactome	*PKN1 driven KLK2 and KLK3 trascription:(R)	ACTIVATED_PKN1_STIMULATES_TRANSCRIPTION_OF_AR_ANDROGEN_RECEPTOR_REGULATED_GENES_KLK2_AND_KLK3	AL	-0.497531	-2.03867	Androgen signaling	No	100	1.65218e-05	0.000993664	60	32	H2AC14,H2AC6,H2AC8,H2AZ1,H2BC11,H2BC12,H2BC3,H2BC4,H2BC5,H2BC7,H2BC8,H2BU1,H3C1,H3C11,H3C13,H3C14,H3C15,H3C2,H3C3,H3C6,H3C7,H4-16,H4C11,H4C12,H4C13,H4C3,H4C4,H4C5,H4C6,H4C8,H4C9,KDM4C
Hallmark	Angiogenesis:(H)	ANGIOGENESIS	AL	-0.497091	-1.77612	Angiogenesis	no	100	0.00302485	0.0168047	32	9	CCND2,COL3A1,COL5A2,ITGAV,KCNJ8,NRP1,S100A4,SERPINA5,STC1
Reactome	SIRT1 negatively regulates rRNA expression:(R)	SIRT1_NEGATIVELY_REGULATES_RRNA_EXPRESSION	AL	-0.464873	-1.92292	Cellular energy status	no	100	6.67997e-05	0.00298097	63	31	H2AC14,H2AC6,H2AC8,H2AZ1,H2BC11,H2BC12,H2BC3,H2BC4,H2BC5,H2BC7,H2BC8,H2BU1,H3C1,H3C11,H3C13,H3C14,H3C15,H3C2,H3C3,H3C6,H3C7,H4-16,H4C11,H4C12,H4C13,H4C3,H4C4,H4C5,H4C6,H4C8,H4C9
Reactome	Formation of fibrin clot clotting cascade:(R)	FORMATION_OF_FIBRIN_CLOT_CLOTTING_CASCADE	AL	-0.550689	-1.86904	Coagulation	no	95	0.00203166	0.0358659	26	6	F2R,GP1BA,GP5,KLKB1,PRCP,SERPINA5
KEGG	Type i diabetes mellitus:(K)	TYPE_I_DIABETES_MELLITUS	AL	-0.548511	-2.00234	Diabetes	no	100	0.000251678	0.00582584	35	21	CD28,CD80,CD86,CPE,FAS,FASLG,GZMB,HLA-DOB,HLA-DPA1,HLA-DPB1,HLA-DQA1,HLA-DQA2,HLA-DQB1,HLA-DRA,HLA-DRB1,HLA-DRB5,HLA-F,ICA1,IFNG,IL12A,IL1B
Reactome	DNA methylation:(R)	DNA_METHYLATION	AL	-0.525871	-2.14801	Epigenetics	No	100	3.39847e-06	0.00030408	59	31	H2AC14,H2AC6,H2AC8,H2AZ1,H2BC11,H2BC12,H2BC3,H2BC4,H2BC5,H2BC7,H2BC8,H2BU1,H3C1,H3C11,H3C13,H3C14,H3C15,H3C2,H3C3,H3C6,H3C7,H4-16,H4C11,H4C12,H4C13,H4C3,H4C4,H4C5,H4C6,H4C8,H4C9
Reactome	Prc2 methylates histones and DNA:(R)	PRC2_METHYLATES_HISTONES_AND_DNA	AL	-0.454634	-1.9078	Epigenetics	No	100	5.69308e-05	0.00265	68	32	H2AC14,H2AC6,H2AC8,H2AZ1,H2BC11,H2BC12,H2BC3,H2BC4,H2BC5,H2BC7,H2BC8,H2BU1,H3C1,H3C11,H3C13,H3C14,H3C15,H3C2,H3C3,H3C6,H3C7,H4-16,H4C11,H4C12,H4C13,H4C3,H4C4,H4C5,H4C6,H4C8,H4C9,MTF2
WikiPathways	Gpcrs class a rhodopsinlike:(W)	GPCRS_CLASS_A_RHODOPSINLIKE	AL	-0.4327	-2.06992	G-Couple receptors	No	100	1.10583e-09	6.80088e-07	162	63	ACKR3,ADORA2B,ADRA1A,ADRA2A,AVPR1A,CCR1,CCR2,CCR3,CCR4,CCR5,CCR7,CCR9,CHRM4,CNR1,CX3CR1,CXCR3,CXCR4,CYSLTR1,CYSLTR2,DRD1,EDNRA,EDNRB,F2R,F2RL3,FPR3,GPR15,GPR161,GPR174,GPR21,GPR27,GPR37,GPR52,GPR63,GPR65,GPR83,HCRTR1,HRH2,HTR1D,HTR2A,LHCGR,LPAR4,LPAR6,NMBR,NMUR1,NPY1R,NPY5R,NTSR2,OXTR,P2RY1,P2RY10,P2RY12,P2RY13,P2RY14,PTAFR,PTGDR,PTGER2,PTGER3,PTGIR,RGL4,SSTR2,SUCNR1,TRHR,XCR1
WikiPathways	Peptide gpcrs:(W)	PEPTIDE_GPCRS	AL	-0.616016	-2.46219	G-Couple receptors	No	100	2.58775e-08	7.95732e-06	53	27	AVPR1A,CCR1,CCR2,CCR3,CCR4,CCR5,CCR7,CCR9,CX3CR1,CXCR3,CXCR4,CXCR6,EDNRA,EDNRB,FPR3,HCRTR1,LHCGR,NMBR,NPY1R,NPY5R,NTSR2,OXTR,SSTR2,TACR1,TACR3,TRHR,TSHR
Reactome	Chemokine receptors bind chemokines:(R)	CHEMOKINE_RECEPTORS_BIND_CHEMOKINES	AL	-0.612989	-2.40075	G-Couple receptors	no	100	1.68946e-07	3.19989e-05	48	26	ACKR3,CCL17,CCL19,CCL2,CCL5,CCR1,CCR2,CCR3,CCR4,CCR5,CCR7,CCR9,CCRL2,CX3CR1,CXCL11,CXCL2,CXCL5,CXCL8,CXCL9,CXCR3,CXCR4,CXCR6,PPBP,XCL1,XCL2,XCR1
Reactome	Class a 1 rhodopsin like receptors:(R)	CLASS_A_1_RHODOPSIN_LIKE_RECEPTORS	AL	-0.413759	-2.05559	G-Couple receptors	no	100	7.96981e-12	4.18458e-09	226	93	ACKR3,ADORA2B,ADRA1A,ADRA2A,ADRB2,ANXA1,APLN,AVPR1A,CCL17,CCL19,CCL2,CCL5,CCR1,CCR2,CCR3,CCR4,CCR5,CCR7,CCR9,CCRL2,CHRM4,CNR1,CX3CR1,CXCL11,CXCL2,CXCL5,CXCL8,CXCL9,CXCR3,CXCR4,CXCR6,CYSLTR1,CYSLTR2,DRD1,EDN1,EDNRA,EDNRB,F2R,F2RL3,FPR3,GPR37,GPR55,GPR65,HCAR1,HCAR2,HCRTR1,HRH2,HTR1D,HTR1F,HTR2A,KEL,LHCGR,LPAR1,LPAR4,LPAR6,NMBR,NMUR1,NPFF,NPY1R,NPY5R,NTSR2,OPN5,OPRM1,OXTR,P2RY1,P2RY10,P2RY12,P2RY13…
Reactome	G alpha i signalling events:(R)	G_ALPHA_I_SIGNALLING_EVENTS	AL	-0.273669	-1.37482	G-Couple receptors	no	100	0.000588925	0.0142785	254	93	ACKR3,ADCY7,ADRA2A,ANXA1,APLN,CAMK2D,CAMK4,CASR,CCL19,CCL5,CCR1,CCR2,CCR3,CCR4,CCR5,CCR7,CCR9,CHRM4,CNR1,CX3CR1,CXCL11,CXCL2,CXCL5,CXCL8,CXCL9,CXCR3,CXCR4,CXCR6,FPR3,GABBR2,GNA14,GNAI1,GNAI3,GNAT2,GNAZ,GNB4,GNG10,GNG11,GNG12,GNG2,GNGT2,GPR37,GPR55,GPSM2,HCAR1,HCAR2,HTR1D,HTR1F,ITPR1,ITPR2,KPNA2,LPAR1,NMUR1,NPY1R,NPY5R,OPN5,OPRM1,P2RY12,P2RY13,P2RY14,PDE1A,PDE1C,PDE4B,PENK,PLA2G4A,PLCB2,PLCB4,POMC…
Reactome	G alpha q signalling events:(R)	G_ALPHA_Q_SIGNALLING_EVENTS	AL	-0.333224	-1.60455	G-Couple receptors	no	100	4.56841e-05	0.00229098	170	54	ADRA1A,ANXA1,ARHGEF25,AVPR1A,BTK,CASR,CYSLTR1,CYSLTR2,DGKA,DGKB,DGKE,DGKH,EDN1,EDNRA,EDNRB,F2R,GNA14,GNB4,GNG10,GNG11,GNG12,GNG2,GPR65,HCRTR1,HTR2A,ITPR1,ITPR2,LPAR4,LPAR6,NMUR1,NPFF,NRAS,NTSR2,OXTR,P2RY1,P2RY10,PLCB2,PLCB4,PRKCH,PROK2,PTAFR,RASGRP1,RGS16,RGS17,RGS2,RGS3,RGS4,TACR1,TACR3,TRHR,TRPC3,UTS2B,XCL2,XCR1
Reactome	Gpcr ligand binding:(R)	GPCR_LIGAND_BINDING	AL	-0.333508	-1.71218	G-Couple receptors	No	100	3.20128e-09	9.95312e-07	326	119	ACKR3,ADGRE1,ADORA2B,ADRA1A,ADRA2A,ADRB2,ANXA1,APLN,AVPR1A,CALCR,CASR,CCL17,CCL19,CCL2,CCL5,CCR1,CCR2,CCR3,CCR4,CCR5,CCR7,CCR9,CCRL2,CHRM4,CNR1,CRHBP,CX3CR1,CXCL11,CXCL2,CXCL5,CXCL8,CXCL9,CXCR3,CXCR4,CXCR6,CYSLTR1,CYSLTR2,DRD1,EDN1,EDNRA,EDNRB,F2R,F2RL3,FPR3,FZD4,FZD6,GABBR2,GIPR,GNB4,GNG10,GNG11,GNG12,GNG2,GNGT2,GPR37,GPR55,GPR65,HCAR1,HCAR2,HCRTR1,HRH2,HTR1D,HTR1F,HTR2A,KEL,LHCGR,LPAR1,LPAR4,LP…
Reactome	Peptide ligand binding receptors:(R)	PEPTIDE_LIGAND_BINDING_RECEPTORS	AL	-0.456877	-2.12078	G-Couple receptors	No	100	6.27592e-09	1.71039e-06	128	55	ACKR3,ANXA1,APLN,AVPR1A,CCL17,CCL19,CCL2,CCL5,CCR1,CCR2,CCR3,CCR4,CCR5,CCR7,CCR9,CCRL2,CX3CR1,CXCL11,CXCL2,CXCL5,CXCL8,CXCL9,CXCR3,CXCR4,CXCR6,EDN1,EDNRA,EDNRB,F2R,F2RL3,FPR3,GPR37,HCRTR1,KEL,NMBR,NMUR1,NPFF,NPY1R,NPY5R,NTSR2,OPRM1,OXTR,PENK,PPBP,PROK2,RLN2,SSTR2,TACR1,TACR3,TRHR,UTS2B,XCL1,XCL2,XCR1,XK
KEGG	Neuroactive ligand receptor interaction:(K)	NEUROACTIVE_LIGAND_RECEPTOR_INTERACTION	AL	-0.320949	-1.56365	G-Couple receptors	No	100	5.11624e-05	0.00153219	189	67	ADORA2B,ADRA1A,ADRA2A,ADRB2,AVPR1A,CALCR,CHRM4,CHRNA6,CNR1,CYSLTR1,CYSLTR2,DRD1,EDNRA,EDNRB,F2R,F2RL3,FPR3,GABBR2,GABRA2,GABRB3,GABRD,GABRP,GIPR,GPR83,GRIA1,GRIA3,GRIA4,GRID2,GRIN2B,GRIN2C,GRIN2D,GRIN3A,GZMA,HCRTR1,HRH2,HTR1D,HTR1F,HTR2A,LEP,LHCGR,LPAR1,LPAR4,LPAR6,NMBR,NMUR1,NPY1R,NPY5R,NTSR2,OPRM1,OXTR,P2RX7,P2RY1,P2RY10,P2RY13,P2RY14,P2RY8,PRLR,PTAFR,PTGDR,PTGER2,PTGER3,PTGIR,SSTR2,TACR1,TACR3…
KEGG	Hematopoietic cell lineage:(K)	HEMATOPOIETIC_CELL_LINEAGE	AL	-0.597047	-2.55425	Hematopoiesis	No	100	8.97761e-11	1.66984e-08	76	35	CD1D,CD1E,CD2,CD33,CD36,CD38,CD3E,CD3G,CD59,CD8A,CD8B,CD9,CSF2RA,FCER2,GP1BA,GP5,HLA-DRA,HLA-DRB1,IL1B,IL1R1,IL1R2,IL2RA,IL3RA,IL5,IL5RA,IL6,IL7,IL7R,IL9R,ITGA1,ITGA4,ITGA6,KITLG,MME,TFRC
WikiPathways	Development and heterogeneity of the ilc family:(W)	DEVELOPMENT_AND_HETEROGENEITY_OF_THE_ILC_FAMILY	AL	-0.616562	-2.07106	Inflammation	No	100	0.000293213	0.0150569	25	13	EOMES,GATA3,GFI1,IFNG,IL12A,IL15,IL18,IL1B,IL33,IL5,IL6,IL7,TOX
WikiPathways	Il1 and megakaryocytes in obesity:(W)	IL1_AND_MEGAKARYOCYTES_IN_OBESITY	AL	-0.677823	-2.2278	Inflammation	No	100	4.96932e-05	0.00455387	23	9	CCL2,CCR3,F2R,FCER1A,IFNG,IL18,IL1R1,MMP9,PLA2G7
Reactome	Dectin 2 family:(R)	DECTIN_2_FAMILY	AL	-0.68525	-2.13832	Inflammation	No	100	0.000223913	0.00729006	19	8	CLEC4A,CLEC4C,CLEC6A,FCER1G,FYN,MUC3A,PLCG2,SYK
KEGG	Allograft rejection:(K)	ALLOGRAFT_REJECTION	AL	-0.600466	-2.14583	Inflammation	No	100	5.89339e-05	0.00170238	32	21	CD28,CD40LG,CD80,CD86,FAS,FASLG,GZMB,HLA-DOB,HLA-DPA1,HLA-DPB1,HLA-DQA1,HLA-DQA2,HLA-DQB1,HLA-DRA,HLA-DRB1,HLA-DRB5,HLA-F,IFNG,IL10,IL12A,IL5
KEGG	Autoimmune thyroid disease:(K)	AUTOIMMUNE_THYROID_DISEASE	AL	-0.533799	-1.93535	Inflammation	No	100	0.000556235	0.0114522	34	22	CD28,CD40LG,CD80,CD86,CTLA4,FAS,FASLG,GZMB,HLA-DOB,HLA-DPA1,HLA-DPB1,HLA-DQA1,HLA-DQA2,HLA-DQB1,HLA-DRA,HLA-DRB1,HLA-DRB5,HLA-F,IFNA5,IL10,IL5,TSHR
KEGG	Graft versus host disease:(K)	GRAFT_VERSUS_HOST_DISEASE	AL	-0.601809	-2.16622	Inflammation	No	100	4.09608e-05	0.00135305	33	21	CD28,CD80,CD86,FAS,FASLG,GZMB,HLA-DOB,HLA-DPA1,HLA-DPB1,HLA-DQA1,HLA-DQA2,HLA-DQB1,HLA-DRA,HLA-DRB1,HLA-DRB5,HLA-F,IFNG,IL1B,IL6,KIR3DL2,KLRC1
KEGG	Primary immunodeficiency:(K)	PRIMARY_IMMUNODEFICIENCY	AL	-0.534989	-1.89699	Inflammation	No	99.9	0.00109777	0.0204724	31	15	BLNK,BTK,CD3E,CD79A,CD8A,CD8B,DCLRE1C,ICOS,IL7R,LCK,PTPRC,RAG1,RFX5,RFXAP,ZAP70
Hallmark	Allograft rejection:(H)	ALLOGRAFT_REJECTION	AL	-0.468139	-2.2802	Inflammation	No	100	1.01886e-13	5.09431e-12	189	87	ABI1,ACVR2A,B2M,BCAT1,CAPG,CCL19,CCL2,CCL5,CCND2,CCR1,CCR2,CCR5,CD1D,CD2,CD247,CD3E,CD3G,CD47,CD79A,CD86,CD8A,CD8B,CD96,CXCL9,CXCR3,DYRK3,EIF4G3,ETS1,F2R,FAS,FASLG,FYB1,GALNT1,GLMN,GPR65,GZMA,GZMB,HCLS1,HDAC9,HIF1A,HLA-DOB,HLA-DQA1,HLA-DRA,IFNAR2,IFNG,IGSF6,IL10,IL12A,IL12RB1,IL15,IL16,IL18,IL1B,IL2RA,IL6,IL7,IRF8,ITGAL,ITGB2,ITK,JAK2,LCK,LCP2,LTB,LY75,LY86,MAP4K1,MMP9,MTIF2,NCK1,PRKCB,PTPRC,RARS…
Reactome	Condensation of prophase chromosomes:(R)	CONDENSATION_OF_PROPHASE_CHROMOSOMES	AL	-0.418369	-1.75562	Mitosis	No	100	0.000438529	0.0116523	68	32	CDK1,H2AC14,H2AC6,H2AC8,H2AZ1,H2BC11,H2BC12,H2BC3,H2BC4,H2BC5,H2BC7,H2BC8,H2BU1,H3C1,H3C11,H3C13,H3C14,H3C15,H3C2,H3C3,H3C6,H3C7,H4-16,H4C11,H4C12,H4C13,H4C3,H4C4,H4C5,H4C6,H4C8,H4C9
Reactome	Deposition of new cenpa containing nucleosomes at the centromere:(R)	DEPOSITION_OF_NEW_CENPA_CONTAINING_NUCLEOSOMES_AT_THE_CENTROMERE	AL	-0.451876	-1.90124	Mitosis	No	100	5.75837e-05	0.00267002	69	24	CENPK,CENPM,H2AC14,H2AC6,H2AC8,H2BC11,H2BC12,H2BC3,H2BC4,H2BC5,H2BC7,H2BC8,H2BU1,H4C11,H4C12,H4C13,H4C3,H4C4,H4C5,H4C6,H4C8,H4C9,KNL1,MIS18BP1
Reactome	Meiotic recombination:(R)	MEIOTIC_RECOMBINATION	AL	-0.459656	-1.98073	Mitosis	No	100	7.8341e-06	0.000552573	79	36	ATM,H2AC14,H2AC6,H2AC8,H2AZ1,H2BC11,H2BC12,H2BC3,H2BC4,H2BC5,H2BC7,H2BC8,H2BU1,H3C1,H3C11,H3C13,H3C14,H3C15,H3C2,H3C3,H3C6,H3C7,H4-16,H4C11,H4C12,H4C13,H4C3,H4C4,H4C5,H4C6,H4C8,H4C9,MND1,RAD51,RBBP8,RPA3
Reactome	RNA polymerase i promoter escape:(R)	RNA_POLYMERASE_I_PROMOTER_ESCAPE	AL	-0.375045	-1.63915	mRNA processing	No	100	0.000765373	0.0174732	86	35	CBX3,CCNH,H2AC14,H2AC6,H2AC8,H2AZ1,H2BC11,H2BC12,H2BC3,H2BC4,H2BC5,H2BC7,H2BC8,H2BU1,H3C1,H3C11,H3C13,H3C14,H3C15,H3C2,H3C3,H3C6,H3C7,H4-16,H4C11,H4C12,H4C13,H4C3,H4C4,H4C5,H4C6,H4C8,H4C9,POLR2F,POLR2K
Reactome	Chl1 interactions:(R)	CHL1_INTERACTIONS	AL	-0.794041	-1.97725	Neuron Survival and growth	No	99.7	0.00146012	0.0285791	9	4	CNTN6,ITGA1,ITGB1,NRP1
WikiPathways	Pathogenesis of sarscov2 mediated by nsp9nsp10 complex:(W)	PATHOGENESIS_OF_SARSCOV2_MEDIATED_BY_NSP9NSP10_COMPLEX	AL	-0.668422	-2.05389	Not relevant	No	98.8	0.000646102	0.026556	18	12	CD2,CD247,CD3E,CD3G,CD8A,CD8B,FYN,HLA-DRA,HLA-DRB1,IL6,LCK,ZAP70
Reactome	Rho gtpases activate pkns:(R)	RHO_GTPASES_ACTIVATE_PKNS	AL	-0.367077	-1.60737	Not relevant	No	100	0.00111837	0.0233636	87	32	H2AC14,H2AC6,H2AC8,H2BC11,H2BC12,H2BC3,H2BC4,H2BC5,H2BC7,H2BC8,H2BU1,H3C1,H3C11,H3C13,H3C14,H3C15,H3C2,H3C6,H3C7,H4C11,H4C12,H4C13,H4C3,H4C4,H4C5,H4C6,H4C8,H4C9,KDM4C,MYH10,MYL6,PPP1R12A
Reactome	Transcriptional regulation of white adipocyte differentiation:(R)	TRANSCRIPTIONAL_REGULATION_OF_WHITE_ADIPOCYTE_DIFFERENTIATION	CR	0.56946	1.834	Adipocytes	No	100	6.35234e-06	0.000466438	83	31	CARM1,CEBPA,CEBPB,CEBPD,CREBBP,EP300,FAM120B,HDAC3,KLF5,MED1,MED10,MED12,MED13L,MED15,MED16,MED19,MED24,MED25,MED26,MED29,MED9,NCOA1,NCOA6,NCOR2,RELA,RXRA,SLC2A4,SMARCD3,SREBF2,TBL1X,TGS1
Reactome	Chromatin modifying enzymes:(R)	CHROMATIN_MODIFYING_ENZYMES	CR	0.443652	1.55037	Epigenetics	No	100	1.67268e-05	0.000996196	261	74	ACTL6A,ARID1A,ASH2L,ATXN7L3,BRD1,BRPF1,BRPF3,CARM1,CHD4,CREBBP,DMAP1,DOT1L,EHMT1,ELP2,EP300,EP400,GATAD2A,GATAD2B,H2AZ2,HCFC1,HDAC3,ING4,ING5,JADE2,KAT5,KAT7,KAT8,KDM1A,KDM1B,KDM2A,KDM4B,KDM4D,KDM5C,KMT2B,KMT2D,KMT5A,MEAF6,MORF4L1,MSL1,MSL2,MTA1,MTA2,NCOA1,NCOR2,PADI2,PHF2,PHF20,PHF8,PRMT1,PRMT5,PRMT7,RBBP4,RBBP5,RELA,RPS2,RUVBL2,SAP130,SETD1A,SETD1B,SETDB1,SGF29,SMARCA4,SMARCB1,SMARCC2,SMARCD1,S…
Reactome	Hsf1 activation:(R)	HSF1_ACTIVATION	CR	0.624565	1.72344	Heat Shock Response	No	99.6	0.0017656	0.0332447	29	16	DEDD2,DNAJB1,DNAJB6,FKBP4,HDAC6,HSF1,HSP90AA1,HSP90AB1,HSPA1A,HSPA1B,HSPA1L,HSPB1,HSPB2,PTGES3,RPA1,YWHAE
Reactome	Hsf1 dependent transactivation:(R)	HSF1_DEPENDENT_TRANSACTIVATION	CR	0.657113	1.88364	Heat Shock Response	No	100	5.08391e-05	0.00248743	36	20	CAMK2B,CAMK2G,CREBBP,DEDD2,DNAJB6,EP300,FKBP4,HSF1,HSP90AA1,HSP90AB1,HSPA1A,HSPA1B,HSPA1L,HSPB1,HSPB2,HSPB8,MLST8,MTOR,PTGES3,RPTOR
Reactome	Heme signaling:(R)	HEME_SIGNALING	CR	0.559603	1.67416	Hematopoiesis	No	99.8	0.00178313	0.0332969	47	20	CARM1,CREBBP,CRTC1,CRTC2,CRTC3,EP300,HDAC3,MED1,MEF2D,NCOA1,NCOA6,NPAS2,RAI1,RORA,RXRA,SLC46A1,SMARCD3,TBL1X,TGS1,USP46
Reactome	Nr1h3 & nr1h2 regulate gene expression linked to cholesterol transport and efflux:(R)	NR1H3_NR1H2_REGULATE_GENE_EXPRESSION_LINKED_TO_CHOLESTEROL_TRANSPORT_AND_EFFLUX	CR	0.650732	1.84766	Lipid Metabolism	no	100	0.000128806	0.00471732	34	14	ABCG1,AGO1,AGO2,APOD,EEPD1,EP300,HDAC3,KDM1A,KDM1B,NCOA1,NCOR2,RXRA,RXRB,TBL1X
Reactome	Regulation of lipid metabolism by pparalpha:(R)	REGULATION_OF_LIPID_METABOLISM_BY_PPARALPHA	CR	0.532333	1.76717	Lipid Metabolism	no	100	6.45953e-06	0.000474816	113	40	ALAS1,ARNT,ARNT2,CARM1,CREBBP,EP300,FAM120B,FDFT1,FHL2,HDAC3,MED1,MED10,MED12,MED13L,MED15,MED16,MED19,MED24,MED25,MED26,MED27,MED29,MED9,MTF1,NCOA1,NCOA6,NCOR2,NFYA,NPAS2,RORA,RXRA,RXRB,SIN3A,SIN3B,SLC27A1,SMARCD3,SP1,SREBF2,TBL1X,TGS1
Reactome	Membrane trafficking:(R)	MEMBRANE_TRAFFICKING	CR	0.37786	1.34962	Membrane trafficking	No	100	9.75775e-05	0.00384444	596	167	ACBD3,ACTG1,AGPAT3,AKT1,AKT2,AP1B1,AP1M1,AP1S1,AP2A1,AP2A2,AP2B1,AP4M1,ARCN1,ARF1,ARF5,ARF6,ARFGAP2,ARFIP2,ARPC4,ASPSCR1,BET1L,BICD2,BIN1,BLOC1S3,BLOC1S4,CAPZB,CD55,CFTR,CHMP2A,CHMP4B,CHMP6,CHMP7,CLTA,CLTCL1,COG1,COG8,COPA,COPE,COPG1,COPG2,COPS6,COPS7A,CSNK1D,CUX1,CYTH2,CYTH3,DCTN1,DCTN2,DCTN3,DCTN4,DENND1A,DENND2A,DENND4B,DNM2,DVL2,DYNC1H1,DYNLL2,EPN1,EPN2,EPS15L1,EXOC3,EXOC7,EXOC8,FNBP1,GAK,GAL…
Reactome	Tbc rabgaps:(R)	TBC_RABGAPS	CR	0.624278	1.84891	Membrane trafficking	No	100	6.5676e-05	0.0029508	44	18	ARF6,GGA1,GGA2,GGA3,RAB11B,RAB35,RAB5B,RAB5C,RAB7A,TBC1D10B,TBC1D13,TBC1D14,TBC1D17,TBC1D20,TBC1D24,TBC1D25,TSC2,ULK1
WikiPathways	mRNA processing:(W)	MRNA_PROCESSING	CR	0.529352	1.77355	mRNA processing	No	100	2.46136e-06	0.000504578	126	41	CELF1,CELF2,CLK3,CPSF1,CPSF4,DHX16,DHX38,DHX8,EFTUD2,FUS,HNRNPAB,HNRNPD,HNRNPM,LSM2,LSM7,METTL3,NONO,NXF1,PCBP2,POLR2A,PPM1G,PRMT1,PRPF3,PRPF6,PRPF8,PTBP1,RNMT,SF3A1,SF3A2,SF3A3,SF3B2,SF3B3,SF3B4,SMC1A,SNRNP40,SNRPA,SNRPD3,SRRM1,SUGP1,SUPT5H,U2AF2
KEGG	Spliceosome:(K)	SPLICEOSOME	CR	0.577328	1.93289	mRNA splicing	No	100	6.71079e-09	5.63149e-07	125	35	ACIN1,CHERP,DDX42,DHX16,DHX38,DHX8,EFTUD2,HNRNPM,HSPA1A,HSPA1B,LSM2,PCBP1,PPIH,PQBP1,PRPF19,PRPF3,PRPF31,PRPF40B,PRPF6,PRPF8,PUF60,RBM8A,SART1,SF3A1,SF3A2,SF3A3,SF3B2,SF3B3,SF3B4,SNRNP200,SNRPA,SNRPD3,U2AF2,WBP11,XAB2
Reactome	Transport of mature mRNAs derived from intronless transcripts:(R)	TRANSPORT_OF_MATURE_MRNAS_DERIVED_FROM_INTRONLESS_TRANSCRIPTS	CR	0.579907	1.71141	mRNA transport	No	100	0.00102075	0.0215554	43	19	CPSF1,CPSF4,NUP153,NUP160,NUP188,NUP210,NUP214,NUP43,NUP62,NUP85,NUP93,NUP98,NXF1,POM121,POM121C,SEC13,SEH1L,SLBP,SYMPK
Reactome	Transport of mature transcript to cytoplasm:(R)	TRANSPORT_OF_MATURE_TRANSCRIPT_TO_CYTOPLASM	CR	0.524024	1.68546	mRNA transport	No	100	0.0002655	0.00821187	82	30	CASC3,CPSF1,CPSF4,DHX38,GLE1,NUP153,NUP160,NUP188,NUP210,NUP214,NUP43,NUP62,NUP85,NUP93,NUP98,NXF1,NXT1,POLDIP3,POM121,POM121C,RBM8A,SEC13,SEH1L,SLBP,SRRM1,SYMPK,THOC5,THOC6,U2AF1L4,U2AF2
WikiPathways	Cytoplasmic ribosomal proteins:(W)	CYTOPLASMIC_RIBOSOMAL_PROTEINS	CR	0.500755	1.6211	Not relevant	No	95.4	0.000765456	0.030171	87	49	FAU,RPL10,RPL10A,RPL12,RPL13,RPL13A,RPL14,RPL15,RPL18,RPL18A,RPL19,RPL22,RPL23A,RPL27A,RPL28,RPL29,RPL3,RPL31,RPL32,RPL34,RPL35,RPL36,RPL36A,RPL37,RPL3L,RPL4,RPL41,RPL7A,RPL8,RPLP0,RPLP1,RPLP2,RPS11,RPS13,RPS14,RPS15,RPS16,RPS18,RPS19,RPS2,RPS21,RPS28,RPS4X,RPS5,RPS6KA2,RPS6KB2,RPS8,RPS9,RPSA
WikiPathways	Energy metabolism:(W)	ENERGY_METABOLISM	CR	0.621125	1.85217	Not relevant	No	100	5.12037e-05	0.00463615	46	18	CAMK2G,EP300,FOXO1,FOXO3,MED1,MEF2A,MEF2D,MYBBP1A,NCOA1,PPARD,PPP3R1,PPRC1,PRKAB1,PRMT1,RXRA,SIRT1,SIRT3,UCP2
WikiPathways	Farnesoid x receptor pathway:(W)	FARNESOID_X_RECEPTOR_PATHWAY	CR	0.776893	1.81134	Not relevant	No	99.6	0.00054378	0.0232265	13	5	FKBP5,IP6K3,IRS2,NR0B2,RXRA
WikiPathways	Initiation of transcription and translation elongation at the hiv1 ltr:(W)	INITIATION_OF_TRANSCRIPTION_AND_TRANSLATION_ELONGATION_AT_THE_HIV1_LTR	CR	0.646424	1.80555	Not relevant	No	100	0.000354868	0.0171402	31	16	CDK9,CREBBP,EP300,HDAC3,HDAC4,HDAC5,NELFA,NELFB,NELFCD,NELFE,NFATC1,NFKBIA,PPP3R1,RELA,SP1,SUPT5H
WikiPathways	Nsp1 from sarscov2 inhibits translation initiation in the host cell:(W)	NSP1_FROM_SARSCOV2_INHIBITS_TRANSLATION_INITIATION_IN_THE_HOST_CELL	CR	0.771086	1.91078	Not relevant	No	100	8.03983e-05	0.00580059	17	8	EIF1,EIF2S3,EIF3B,EIF3C,EIF3CL,EIF3D,EIF3F,EIF3G
Reactome	Association of tric cct with target proteins during biosynthesis:(R)	ASSOCIATION_OF_TRIC_CCT_WITH_TARGET_PROTEINS_DURING_BIOSYNTHESIS	CR	0.586736	1.69735	Not relevant	No	99.7	0.0018283	0.0337363	38	19	CCT3,CCT4,CCT7,DCAF7,FBXL3,FBXW4,FBXW5,FKBP9,HDAC3,KIF13A,KIFC3,LONP2,NOP56,SKIV2L,SPHK1,STAT3,TP53,USP11,WRAP53
Reactome	Copi mediated anterograde transport:(R)	COPI_MEDIATED_ANTEROGRADE_TRANSPORT	CR	0.483457	1.57574	Not relevant	No	99.9	0.00182091	0.0335979	93	31	ARCN1,ARF1,ARF5,ARFGAP2,BET1L,CAPZB,CD55,COG1,COG8,COPA,COPE,COPG1,COPG2,DCTN1,DCTN2,DCTN3,DCTN4,DYNC1H1,DYNLL2,GBF1,GOLGA2,GORASP1,GOSR1,GOSR2,KDELR1,NAPA,RAB1B,SPTB,SPTBN4,STX5,TMEM115
Reactome	Export of viral ribonucleoproteins from nucleus:(R)	EXPORT_OF_VIRAL_RIBONUCLEOPROTEINS_FROM_NUCLEUS	CR	0.630907	1.78176	Not relevant	No	100	0.000480133	0.0124132	33	15	HSPA1A,NUP153,NUP160,NUP188,NUP210,NUP214,NUP43,NUP62,NUP85,NUP93,NUP98,POM121,POM121C,SEC13,SEH1L
Reactome	Hiv elongation arrest and recovery:(R)	HIV_ELONGATION_ARREST_AND_RECOVERY	CR	0.625099	1.76536	Not relevant	No	100	0.00064685	0.0153635	33	13	CCNK,CDK9,ELL,GTF2F1,NELFA,NELFB,NELFCD,NELFE,POLR2A,POLR2D,SSRP1,SUPT16H,SUPT5H
Reactome	Hiv infection:(R)	HIV_INFECTION	CR	0.469671	1.63229	Not relevant	No	100	2.31372e-06	0.000234202	229	72	AP1B1,AP1M1,AP2A1,AP2A2,AP2B1,ARF1,CCNK,CDK9,CHMP2A,CHMP4B,CHMP6,CHMP7,ELL,ERCC2,FURIN,GTF2F1,HMGA1,LIG1,MVB12B,NELFA,NELFB,NELFCD,NELFE,NMT1,NMT2,NUP153,NUP160,NUP188,NUP210,NUP214,NUP43,NUP62,NUP85,NUP93,NUP98,PACS1,PAK2,POLR2A,POLR2C,POLR2D,POM121,POM121C,PSMB2,PSMC3,PSMC4,PSMC5,PSMD2,PSMD3,PSME3,PSMF1,RAC1,RANBP1,RANGAP1,RCC1,RNMT,SEC13,SEH1L,SLC25A6,SSRP1,SUPT16H,SUPT5H,TAF1,TAF15,TAF3,TAF4,…
Reactome	Hiv life cycle:(R)	HIV_LIFE_CYCLE	CR	0.519112	1.76102	Not relevant	No	100	9.286e-07	0.000121549	149	54	CCNK,CDK9,CHMP2A,CHMP4B,CHMP6,CHMP7,ELL,ERCC2,FURIN,GTF2F1,HMGA1,LIG1,MVB12B,NELFA,NELFB,NELFCD,NELFE,NMT1,NMT2,NUP153,NUP160,NUP188,NUP210,NUP214,NUP43,NUP62,NUP85,NUP93,NUP98,POLR2A,POLR2C,POLR2D,POM121,POM121C,RANBP1,RANGAP1,RCC1,RNMT,SEC13,SEH1L,SSRP1,SUPT16H,SUPT5H,TAF1,TAF15,TAF3,TAF4,TAF6,TAF9B,UBAP1,VPS28,VPS37C,VPS4A,XRCC5
Reactome	Host interactions of hiv factors:(R)	HOST_INTERACTIONS_OF_HIV_FACTORS	CR	0.447828	1.503	Not relevant	No	98.2	0.00229525	0.0386236	129	41	AP1B1,AP1M1,AP1S1,AP1S3,AP2A1,AP2A2,AP2B1,ARF1,CDK9,ELOB,HMGA1,NUP153,NUP160,NUP188,NUP210,NUP214,NUP43,NUP62,NUP85,NUP93,NUP98,PACS1,PAK2,POM121,POM121C,PSMB2,PSMC3,PSMC4,PSMC5,PSMD2,PSMD3,PSMD5,PSME3,PSMF1,RAC1,RANBP1,RANGAP1,RCC1,SEC13,SEH1L,SLC25A6
Reactome	Influenza infection:(R)	INFLUENZA_INFECTION	CR	0.500568	1.70121	Not relevant	No	100	5.9336e-06	0.000449285	153	85	CALR,CLTA,CPSF4,FAU,GTF2F1,HSP90AA1,HSPA1A,IPO5,KPNB1,NUP107,NUP153,NUP155,NUP160,NUP188,NUP205,NUP210,NUP214,NUP43,NUP54,NUP58,NUP62,NUP85,NUP93,NUP98,POLR2A,POLR2C,POLR2D,POLR2E,POLR2J,POLR2L,POM121,POM121C,RAE1,RPL10,RPL10A,RPL12,RPL13,RPL13A,RPL14,RPL15,RPL18,RPL18A,RPL19,RPL22,RPL23A,RPL27A,RPL28,RPL29,RPL3,RPL31,RPL32,RPL34,RPL35,RPL36,RPL36A,RPL37,RPL3L,RPL4,RPL41,RPL7A,RPL8,RPLP0,RPLP1,RP…
Reactome	Interactions of rev with host cellular proteins:(R)	INTERACTIONS_OF_REV_WITH_HOST_CELLULAR_PROTEINS	CR	0.621392	1.78972	Not relevant	No	100	0.000335364	0.00965268	37	17	NUP153,NUP160,NUP188,NUP210,NUP214,NUP43,NUP62,NUP85,NUP93,NUP98,POM121,POM121C,RANBP1,RANGAP1,RCC1,SEC13,SEH1L
Reactome	Interactions of vpr with host cellular proteins:(R)	INTERACTIONS_OF_VPR_WITH_HOST_CELLULAR_PROTEINS	CR	0.614565	1.77006	Not relevant	No	100	0.000479148	0.0123226	37	16	HMGA1,NUP153,NUP160,NUP188,NUP210,NUP214,NUP43,NUP62,NUP85,NUP93,NUP98,POM121,POM121C,SEC13,SEH1L,SLC25A6
Reactome	Nr1h2 and nr1h3 mediated signaling:(R)	NR1H2_AND_NR1H3_MEDIATED_SIGNALING	CR	0.603076	1.77328	Not relevant	No	100	0.000343263	0.00982558	42	15	ABCG1,AGO1,AGO2,APOD,EEPD1,EP300,FASN,HDAC3,KDM1A,KDM1B,NCOA1,NCOR2,RXRA,RXRB,TBL1X
Reactome	Ns1 mediated effects on host pathways:(R)	NS1_MEDIATED_EFFECTS_ON_HOST_PATHWAYS	CR	0.582072	1.69816	Not relevant	No	99.9	0.00153617	0.0298029	40	15	CPSF4,NUP153,NUP160,NUP188,NUP210,NUP214,NUP43,NUP62,NUP85,NUP93,NUP98,POM121,POM121C,SEC13,SEH1L
Reactome	Nuclear envelope breakdown:(R)	NUCLEAR_ENVELOPE_BREAKDOWN	CR	0.5603	1.7059	Not relevant	No	100	0.000684582	0.015985	53	19	CTDNEP1,EMD,NEK6,NEK9,NUP153,NUP160,NUP188,NUP210,NUP214,NUP43,NUP62,NUP85,NUP93,NUP98,POM121,POM121C,SEC13,SEH1L,TMPO
Reactome	Nuclear envelope ne reassembly:(R)	NUCLEAR_ENVELOPE_NE_REASSEMBLY	CR	0.534495	1.68779	Not relevant	No	100	0.000440315	0.0116579	70	24	ANKLE2,CC2D1B,CHMP2A,CHMP4B,CHMP6,CHMP7,EMD,NUP160,NUP188,NUP43,NUP62,NUP85,NUP93,NUP98,POM121,PPP2R1A,RANGAP1,RCC1,SEC13,SEH1L,SIRT2,TMPO,UBE2I,VPS4A
Reactome	Nuclear events kinase and transcription factor activation:(R)	NUCLEAR_EVENTS_KINASE_AND_TRANSCRIPTION_FACTOR_ACTIVATION	CR	0.529605	1.62487	Not relevant	No	93.9	0.00249038	0.0400774	56	21	ARC,CDK5R1,CHD4,DNM2,DUSP4,DUSP7,ELK1,EP300,JUND,MAPK1,MAPK3,MAPK7,MAPKAPK2,MEF2A,MEF2D,PPP2CB,PPP2R1A,PPP2R5D,RPS6KA2,SRF,VRK3
Reactome	Pyruvate metabolism and citric acid tca cycle:(R)	PYRUVATE_METABOLISM_AND_CITRIC_ACID_TCA_CYCLE	CR	0.533058	1.62314	Not relevant	No	85	0.00273707	0.042432	53	14	ACO2,ADHFE1,BSG,CS,IDH3G,LDHC,MDH2,OGDH,PDK2,PDP2,PDPR,PPARD,RXRA,SDHA
Reactome	Runx1 interacts with co factors whose precise effect on runx1 targets is not known:(R)	RUNX1_INTERACTS_WITH_CO_FACTORS_WHOSE_PRECISE_EFFECT_ON_RUNX1_TARGETS_IS_NOT_KNOWN	CR	0.592224	1.69761	Not relevant	No	98.4	0.00203764	0.0357398	36	14	ACTL6A,ARID1A,CSNK2A2,CSNK2B,EP300,PHC1,PHC2,SCMH1,SMARCA4,SMARCB1,SMARCC2,SMARCD1,SMARCD2,SMARCD3
Reactome	Signaling by ntrks:(R)	SIGNALING_BY_NTRKS	CR	0.463289	1.55391	Not relevant	No	100	0.000805328	0.0180245	128	49	ADCYAP1R1,AP2A1,AP2A2,AP2B1,ARC,BAX,CDK5R1,CHD4,CLTA,CRK,CRKL,DNAL4,DNM2,DUSP4,DUSP7,ELK1,EP300,FRS2,FRS3,FURIN,GRB2,HRAS,IRS2,JUND,KIDINS220,MAP2K1,MAP2K2,MAP2K5,MAPK1,MAPK13,MAPK3,MAPK7,MAPKAPK2,MEF2A,MEF2D,NELFB,PLCG1,PPP2CB,PPP2R1A,PPP2R5D,PTPRS,RAC1,RAPGEF1,RPS6KA2,SH3GL2,SHC1,SRF,STAT3,VRK3
Reactome	Srp dependent cotranslational protein targeting to membrane:(R)	SRP_DEPENDENT_COTRANSLATIONAL_PROTEIN_TARGETING_TO_MEMBRANE	CR	0.463635	1.53555	Not relevant	No	99.1	0.00211171	0.0367914	110	57	DDOST,FAU,RPL10,RPL10A,RPL12,RPL13,RPL13A,RPL14,RPL15,RPL18,RPL18A,RPL19,RPL22,RPL23A,RPL27A,RPL28,RPL29,RPL3,RPL31,RPL32,RPL35,RPL36,RPL36A,RPL37,RPL3L,RPL4,RPL41,RPL7A,RPL8,RPLP0,RPLP1,RPLP2,RPN1,RPS11,RPS13,RPS14,RPS15,RPS16,RPS18,RPS19,RPS2,RPS21,RPS28,RPS4X,RPS5,RPS8,RPS9,RPSA,SEC11C,SEC61A2,SPCS2,SRP68,SRP72,SRPRA,SSR1,SSR2,SSR4
Reactome	Transcription of the hiv genome:(R)	TRANSCRIPTION_OF_THE_HIV_GENOME	CR	0.506497	1.59943	Not relevant	No	97.6	0.00231138	0.0385864	70	22	CCNK,CDK9,ELL,ERCC2,GTF2F1,NELFA,NELFB,NELFCD,NELFE,POLR2A,POLR2C,POLR2D,RNMT,SSRP1,SUPT16H,SUPT5H,TAF1,TAF15,TAF3,TAF4,TAF6,TAF9B
Reactome	Vesicle mediated transport:(R)	VESICLE_MEDIATED_TRANSPORT	CR	0.365224	1.30586	Not relevant	No	100	0.0004443	0.0116792	632	185	ACBD3,ACTG1,AGPAT3,AKT1,AKT2,ALB,AP1B1,AP1M1,AP1S1,AP1S3,AP2A1,AP2A2,AP2B1,AP4M1,ARCN1,ARF1,ARF5,ARF6,ARFGAP2,ARFIP2,ARFRP1,ARPC4,ASPSCR1,BET1L,BICD2,BIN1,BLOC1S3,BLOC1S4,CALR,CAPZB,CD55,CFTR,CHMP2A,CHMP4B,CHMP6,CHMP7,CLTA,CLTCL1,COG1,COG5,COG8,COPA,COPE,COPG1,COPG2,COPS6,COPS7A,CSNK1D,CUX1,CYTH1,CYTH2,CYTH3,DCTN1,DCTN2,DCTN3,DCTN4,DENND1A,DENND2A,DENND4B,DNM2,DVL2,DYNC1H1,DYNLL2,EPN1,EPN2,EPS15L…
Reactome	Viral messenger RNA synthesis:(R)	VIRAL_MESSENGER_RNA_SYNTHESIS	CR	0.577762	1.71115	Not relevant	No	100	0.000960178	0.0206518	44	18	GTF2F1,NUP153,NUP160,NUP188,NUP210,NUP214,NUP43,NUP62,NUP85,NUP93,NUP98,POLR2A,POLR2C,POLR2D,POM121,POM121C,SEC13,SEH1L
KEGG	Ribosome:(K)	RIBOSOME	CR	0.487214	1.57314	Not relevant	No	94.9	0.00217108	0.0366275	85	41	FAU,RPL10,RPL10A,RPL12,RPL13,RPL13A,RPL14,RPL15,RPL18,RPL18A,RPL19,RPL22,RPL27A,RPL28,RPL29,RPL3,RPL31,RPL32,RPL35,RPL36,RPL36A,RPL3L,RPL4,RPL7A,RPL8,RPLP0,RPLP1,RPLP2,RPS11,RPS15,RPS16,RPS18,RPS19,RPS2,RPS21,RPS28,RPS4X,RPS5,RPS8,RPS9,RPSA
Reactome	Nuclear import of rev protein:(R)	NUCLEAR_IMPORT_OF_REV_PROTEIN	CR	0.613773	1.74272	Nuclear membrane transport	No	100	0.000903616	0.0198203	34	15	NUP153,NUP160,NUP188,NUP210,NUP214,NUP43,NUP62,NUP85,NUP93,NUP98,POM121,POM121C,RCC1,SEC13,SEH1L
Reactome	Nuclear pore complex npc disassembly:(R)	NUCLEAR_PORE_COMPLEX_NPC_DISASSEMBLY	CR	0.590238	1.69193	Nuclear membrane transport	No	98.2	0.00216073	0.0371477	36	16	NEK6,NEK9,NUP153,NUP160,NUP188,NUP210,NUP214,NUP43,NUP62,NUP85,NUP93,NUP98,POM121,POM121C,SEC13,SEH1L
Hallmark	P53 pathway:(H)	P53_PATHWAY	CR	0.425083	1.46552	P53 Pathway	No	100	0.00117226	0.00732439	194	79	ABHD4,ACVR1B,AEN,BAIAP2,BAX,BLCAP,BMP2,BTG1,BTG2,CCND3,CCNK,CD81,CD82,CDK5R1,CDKN1A,CDKN2B,CEBPA,CSRNP2,CTSD,CTSF,DCXR,DDB2,DDIT4,EPS8L2,FDXR,FOXO3,GADD45A,HDAC3,HRAS,IER3,IER5,INHBB,ITGB4,JAG2,JUN,MDM2,MKNK2,NHLH2,NINJ1,NOL8,PERP,PIDD1,PMM1,POLH,POM121,PPM1D,PPP1R15A,PRKAB1,PTPN14,RAB40C,RACK1,RAD51C,RAD9A,RALGDS,RHBDF2,RNF19B,RPL18,RPL36,RXRA,SERTAD3,SESN1,SLC19A2,SLC3A2,SLC7A11,SP1,SPHK1,ST14,…
Reactome	RRNA modification in the nucleus and cytosol:(R)	RRNA_MODIFICATION_IN_THE_NUCLEUS_AND_CYTOSOL	CR	0.618203	1.9099	Ribosomes	No	100	4.6808e-06	0.000387289	59	27	DDX49,DHX37,DKC1,FBL,GAR1,IMP4,MPHOSPH10,NAT10,NHP2,NOC4L,NOL6,NOP14,NOP56,PDCD11,PWP2,RPS2,RPS9,RRP7A,RRP9,TBL3,TRMT112,UTP14A,UTP18,UTP25,UTP3,UTP4,WDR36
Reactome	RRNA processing:(R)	RRNA_PROCESSING	CR	0.505511	1.74504	Ribosomes	No	100	1.02738e-07	2.2395e-05	199	95	BOP1,BYSL,CSNK1D,CSNK1E,DDX49,DHX37,DKC1,ELAC2,EXOSC10,EXOSC2,FAU,FBL,FTSJ3,GAR1,HSD17B10,IMP4,ISG20L2,LAS1L,MPHOSPH10,MRM2,MRM3,NAT10,NCL,NHP2,NIP7,NOB1,NOC4L,NOL12,NOL6,NOL9,NOP14,NOP56,NSUN4,PDCD11,PELP1,PES1,PWP2,RBM28,RIOK1,RPL10,RPL10A,RPL12,RPL13,RPL13A,RPL14,RPL15,RPL18,RPL18A,RPL19,RPL22,RPL27A,RPL28,RPL29,RPL3,RPL31,RPL32,RPL35,RPL36,RPL36A,RPL3L,RPL4,RPL7A,RPL8,RPLP0,RPLP1,RPLP2,RPP14,…
Reactome	Transport of the slbp dependant mature mRNA:(R)	TRANSPORT_OF_THE_SLBP_DEPENDANT_MATURE_MRNA	CR	0.593287	1.70067	RNA Transport	No	99	0.00189691	0.0347391	36	16	NUP153,NUP160,NUP188,NUP210,NUP214,NUP43,NUP62,NUP85,NUP93,NUP98,NXF1,POM121,POM121C,SEC13,SEH1L,SLBP
Reactome	Cellular responses to external stimuli:(R)	CELLULAR_RESPONSES_TO_EXTERNAL_STIMULI	CR	0.385745	1.38069	Stress response	No	100	8.26695e-06	0.000570976	672	213	ACD,AGO1,AKT1S1,ALB,ARNT,ATP6V0C,ATP6V0D1,ATP6V0E2,ATP6V1B2,ATP6V1F,BACH1,BAG3,BLVRB,CABIN1,CAMK2B,CAMK2G,CAPZB,CARM1,CASTOR2,CBX2,CCAR2,CDC16,CDK4,CDKN1A,CDKN1B,CDKN2D,CEBPB,CREBBP,CRTC1,CRTC2,CRTC3,CSNK2A2,CSNK2B,DCTN1,DCTN2,DCTN3,DCTN4,DEDD2,DEPDC5,DNAJB1,DNAJB6,DYNC1H1,DYNLL2,E2F1,EGLN1,EHMT1,EIF2S3,ELOB,EP300,EP400,FAU,FKBP4,FKBP5,FLCN,FZR1,GCN1,GPX3,GSR,GSTP1,H1-0,H2AZ2,H2BC21,H3-3B,HDAC3,H…
Reactome	Pten regulation:(R)	PTEN_REGULATION	CR	0.471955	1.59134	Stress response	No	100	0.000248949	0.00796536	137	48	AGO1,AGO2,AKT1,AKT2,ATN1,CBX2,CHD4,CSNK2A2,CSNK2B,GATAD2A,GATAD2B,HDAC2,HDAC3,HDAC5,JUN,KDM1A,MAF1,MAPK1,MAPK3,MBD3,MLST8,MTA1,MTA2,MTOR,PHC1,PHC2,PML,PSMB2,PSMC3,PSMC4,PSMC5,PSMD2,PSMD3,PSMD5,PSME3,PSMF1,RBBP4,RPTOR,RRAGA,RRAGC,SCMH1,SNAI1,STUB1,TNKS,TP53,USP7,WWP2,XIAP
Reactome	Regulation of pten gene transcription:(R)	REGULATION_OF_PTEN_GENE_TRANSCRIPTION	CR	0.557527	1.72636	Stress response	No	100	0.00032509	0.00945054	60	27	ATN1,CBX2,CHD4,GATAD2A,GATAD2B,HDAC2,HDAC3,HDAC5,JUN,KDM1A,MAF1,MAPK1,MAPK3,MBD3,MLST8,MTA1,MTA2,MTOR,PHC1,PHC2,RBBP4,RPTOR,RRAGA,RRAGC,SCMH1,SNAI1,TP53
Reactome	Sumoylation:(R)	SUMOYLATION	CR	0.460191	1.58124	SUMOylation	No	100	7.17929e-05	0.00310562	183	59	CREBBP,CTBP1,DAXX,EP300,HDAC4,INCENP,L3MBTL2,MBD1,MDC1,MTA1,NCOA1,NCOR2,NFKB2,NFKBIA,NSMCE3,NUP153,NUP160,NUP188,NUP210,NUP214,NUP43,NUP62,NUP85,NUP93,NUP98,PHC1,PHC2,PIAS1,PIAS3,PIAS4,PML,POM121,POM121C,RAD21,RANGAP1,RARA,RELA,RORA,RPA1,RXRA,SAE1,SAFB,SCMH1,SEC13,SEH1L,SENP1,SIN3A,SMC1A,SMC5,STAG1,SUMO3,TFAP2A,THRA,TP53,TRIM28,UBE2I,XPC,ZBED1,ZNF350
Reactome	Sumoylation of sumoylation proteins:(R)	SUMOYLATION_OF_SUMOYLATION_PROTEINS	CR	0.626134	1.78651	SUMOylation	No	100	0.000400571	0.0108917	35	16	NUP153,NUP160,NUP188,NUP210,NUP214,NUP43,NUP62,NUP85,NUP93,NUP98,PIAS4,POM121,POM121C,SEC13,SEH1L,UBE2I
Reactome	Rab regulation of trafficking:(R)	RAB_REGULATION_OF_TRAFFICKING	CR	0.455593	1.52223	Trafficking	No	99.5	0.00199454	0.0359653	122	43	AKT1,AKT2,ARF6,DENND1A,DENND2A,DENND4B,GDI1,GGA1,GGA2,GGA3,HPS1,MADD,MAP1LC3B,MON1A,MON1B,RAB10,RAB11B,RAB12,RAB14,RAB1B,RAB35,RAB3IP,RAB5B,RAB5C,RAB7A,RAB8A,RGP1,RIN1,SBF1,TBC1D10B,TBC1D13,TBC1D14,TBC1D17,TBC1D20,TBC1D24,TBC1D25,TRAPPC1,TRAPPC12,TRAPPC6A,TRAPPC9,TSC2,ULK1,YWHAE
WikiPathways	Translation factors:(W)	TRANSLATION_FACTORS	CR	0.619099	1.86364	Translation	No	100	3.27141e-05	0.00382261	49	26	CLUH,EEF1A2,EEF1D,EEF2,EEF2K,EIF1,EIF2B1,EIF2B4,EIF2S3,EIF3B,EIF3C,EIF3CL,EIF3D,EIF3F,EIF3G,EIF4B,EIF4EBP1,EIF4EBP2,EIF4EBP3,EIF4G1,EIF4H,EIF5A,EIF5B,EIF6,GSPT2,PABPC1
Reactome	Eukaryotic translation initiation:(R)	EUKARYOTIC_TRANSLATION_INITIATION	CR	0.512337	1.70584	Translation	No	100	2.95307e-05	0.00164351	117	62	EIF2B1,EIF2B2,EIF2B4,EIF2B5,EIF2S3,EIF3B,EIF3C,EIF3D,EIF3F,EIF3G,EIF3I,EIF3K,EIF3L,EIF3M,EIF4B,EIF4EBP1,EIF4G1,EIF4H,EIF5B,FAU,PABPC1,RPL10,RPL10A,RPL12,RPL13,RPL13A,RPL14,RPL15,RPL18,RPL18A,RPL19,RPL22,RPL27A,RPL28,RPL29,RPL3,RPL31,RPL32,RPL35,RPL36,RPL36A,RPL3L,RPL4,RPL7A,RPL8,RPLP0,RPLP1,RPLP2,RPS11,RPS14,RPS15,RPS16,RPS18,RPS19,RPS2,RPS21,RPS28,RPS4X,RPS5,RPS8,RPS9,RPSA
