# Supplementary material for: Calorie restriction modulates the transcription of genes related to stress response and longevity in human muscle: The CALERIE study
Source: Aging Cell. 2023 Oct 12;22(12):e13963. doi: 10.1111/acel.13963 (PMC10726900; doi:10.1111/acel.13963)
Supplement: Supplementary file 6 — Table S5. Beta, slope, p‐value for supported differentially expressed significant genes through differential gene expression analysis between CR and AL in the LMM at 0.01 < p < 0.05 as discussed in the manuscript. [file ACEL-22-e13963-s012.xlsx]

## Sheet: Sheet1
Table S5. Beta, slope, p-value for supported differentially expressed significant genes through differential gene expression (DGE) analysis between CR and AL in the LMM at 0.01<p<0.05 as discussed in the manuscript.
ENSG ID	Gene Name/ Symbol	Gene Description	Beta	se	LCI	UCI	p-value	CR Slope	AL Slope	Slope Trajectory
ENSG00000240445	FOXO3B	forkhead box O3B [Source:HGNC Symbol;Acc:HGNC:3822]	0.138719	0.0535214	0.0338167	0.243621	0.0109078	0.0632943	-0.0754245	CR_UP,AL_DN
ENSG00000160584	SIK3	SIK family kinase 3 [Source:HGNC Symbol;Acc:HGNC:29165]	0.0922845	0.035999	0.0217265	0.162842	0.0120899	0.0339749	-0.0583096	CR_UP,AL_DN
ENSG00000044574	HSPA5	heat shock protein family A (Hsp70) member 5 [Source:HGNC Symbol;Acc:HGNC:5238]	0.0911071	0.035641	0.0212507	0.160963	0.0122725	0.0159323	-0.0751748	CR_UP,AL_DN
ENSG00000121671	CRY2	cryptochrome circadian regulator 2 [Source:HGNC Symbol;Acc:HGNC:2385]	0.136159	0.0533401	0.031612	0.240705	0.0125088	0.0954112	-0.0407474	CR_UP,AL_DN
ENSG00000185950	IRS2	insulin receptor substrate 2 [Source:HGNC Symbol;Acc:HGNC:6126]	0.184423	0.0759827	0.035497	0.333349	0.0168745	0.118622	-0.0658008	CR_UP,AL_DN
ENSG00000118689	FOXO3	forkhead box O3 [Source:HGNC Symbol;Acc:HGNC:3821]	0.128102	0.0606788	0.00917166	0.247032	0.0371046	0.0364904	-0.0916116	CR_UP,AL_DN
