# Supplementary material for: Calorie restriction modulates the transcription of genes related to stress response and longevity in human muscle: The CALERIE study
Source: Aging Cell. 2023 Oct 12;22(12):e13963. doi: 10.1111/acel.13963 (PMC10726900; doi:10.1111/acel.13963)
Supplement: Supplementary file 7 — Table S6. Results of regression models (maximum of top 3 set of pathways) without and with pathway score adjusted identified as potential “mediators” with beta decrease 20% or more in at least one of the muscle strength variables. [file ACEL-22-e13963-s004.xlsx]

## Sheet: Sheet1
Table S6. Results of regression models (maximum of top 3 set of pathways) without and with pathway score adjusted identified as potential “mediators” with beta decrease 20% or more in at least one of the muscle strength variables.
A) Base regression model with adjusted sex and muscle mass (lean leg mass) when no pathway scores included.
Muscle strength variable	Beta	p-value
180°s-1_K_ext_AveragePower	0.7239	0.0701976
180°s-1_K_ext_PeakTorque	0.7844	0.0429984
60°s-1_K_ext_AveragePower	1.1031	0.00582884
60°s-1_K_ext_PeakTorque	0.9865	0.0144086
B) Regression models: simple regression with only one pathway score adjusted (when k=1) and multivariable regression with multiple pathways score (when k>=2), adjusted for sex and muscle mass (lean leg mass).
Muscle strength variable	Beta (before pathways score adjusted)	Beta (with pathways score adjusted)	Beta decrease (% mediation)	#pathways in the model	Pathways list
180°s-1_K_ext_AveragePower	0.7239	0.577687	-20.1979	1	SUMOYLATION_OF_DNA_DAMAGE_RESPONSE_AND_REPAIR_PROTEINS
180°s-1_K_ext_PeakTorque	0.7844	0.583766	-25.578	1	SELECTIVE_EXPRESSION_OF_CHEMOKINE_RECEPTORS_DURING_TCELL_POLARIZATION
180°s-1_K_ext_PeakTorque	0.7844	0.61727	-21.3068	1	CYTOKINE_CYTOKINE_RECEPTOR_INTERACTION
180°s-1_K_ext_AveragePower	0.7239	0.36334	-49.8079	2	MITOCHONDRIAL_BIOGENESIS+MYOGENESIS
180°s-1_K_ext_AveragePower	0.7239	0.377156	-47.8995	2	MYOGENESIS+TRANSCRIPTIONAL_ACTIVATION_OF_MITOCHONDRIAL_BIOGENESIS
180°s-1_K_ext_AveragePower	0.7239	0.421481	-41.7764	2	MYOGENESIS+SUMOYLATION_OF_DNA_DAMAGE_RESPONSE_AND_REPAIR_PROTEINS
180°s-1_K_ext_PeakTorque	0.7844	0.490451	-37.4744	2	MYOGENESIS+TRANSCRIPTIONAL_REGULATION_BY_TP53
180°s-1_K_ext_PeakTorque	0.7844	0.497659	-36.5554	2	MYOGENESIS+SUMOYLATION_OF_DNA_DAMAGE_RESPONSE_AND_REPAIR_PROTEINS
180°s-1_K_ext_PeakTorque	0.7844	0.51491	-34.3562	2	PROCESSING_OF_CAPPED_INTRON_CONTAINING_PRE_MRNA+SUMOYLATION_OF_DNA_DAMAGE_RESPONSE_AND_REPAIR_PROTEINS
180°s-1_K_ext_PeakTorque	0.7844	0.530017	-32.4302	2	MYOGENESIS+REGULATION_OF_TP53_ACTIVITY
60°s-1_K_ext_PeakTorque	0.9865	0.778848	-21.0494	2	MYOGENESIS+SUMOYLATION_OF_DNA_DAMAGE_RESPONSE_AND_REPAIR_PROTEINS
180°s-1_K_ext_AveragePower	0.7239	0.317103	-56.1952	3	MITOCHONDRIAL_BIOGENESIS+MYOGENESIS+SELECTIVE_EXPRESSION_OF_CHEMOKINE_RECEPTORS_DURING_TCELL_POLARIZATION
180°s-1_K_ext_AveragePower	0.7239	0.321126	-55.6394	3	MYOGENESIS+SELECTIVE_EXPRESSION_OF_CHEMOKINE_RECEPTORS_DURING_TCELL_POLARIZATION+TRANSCRIPTIONAL_ACTIVATION_OF_MITOCHONDRIAL_BIOGENESIS
180°s-1_K_ext_AveragePower	0.7239	0.324819	-55.1292	3	MYOGENESIS+REGULATION_OF_TP53_ACTIVITY_THROUGH_ACETYLATION+TRANSCRIPTIONAL_ACTIVATION_OF_MITOCHONDRIAL_BIOGENESIS
180°s-1_K_ext_PeakTorque	0.7844	0.41206	-47.4681	3	MYOGENESIS+SELECTIVE_EXPRESSION_OF_CHEMOKINE_RECEPTORS_DURING_TCELL_POLARIZATION+TRANSCRIPTIONAL_REGULATION_BY_TP53
180°s-1_K_ext_PeakTorque	0.7844	0.427065	-45.5552	3	HSP90_CHAPERONE_CYCLE_FOR_STEROID_HORMONE_RECEPTORS_SHR+MYOGENESIS+SUMOYLATION_OF_DNA_DAMAGE_RESPONSE_AND_REPAIR_PROTEINS
180°s-1_K_ext_PeakTorque	0.7844	0.427657	-45.4797	3	PROCESSING_OF_CAPPED_INTRON_CONTAINING_PRE_MRNA+SELECTIVE_EXPRESSION_OF_CHEMOKINE_RECEPTORS_DURING_TCELL_POLARIZATION+SUMOYLATION_OF_DNA_DAMAGE_RESPONSE_AND_REPAIR_PROTEINS
60°s-1_K_ext_AveragePower	1.1031	0.800063	-27.4714	3	AUTOPHAGY+FOXO_MEDIATED_TRANSCRIPTION_OF_CELL_DEATH_GENES+MYOGENESIS
60°s-1_K_ext_AveragePower	1.1031	0.806231	-26.9122	3	ATTENUATION_PHASE+EUKARYOTIC_TRANSLATION_ELONGATION+MYC_TARGETS_V1
60°s-1_K_ext_AveragePower	1.1031	0.822437	-25.4431	3	FOXO_MEDIATED_TRANSCRIPTION_OF_CELL_DEATH_GENES+HSP90_CHAPERONE_CYCLE_FOR_STEROID_HORMONE_RECEPTORS_SHR+MYOGENESIS
60°s-1_K_ext_PeakTorque	0.9865	0.73643	-25.3492	3	ANDROGEN_RECEPTOR_SIGNALING_PATHWAY+HSP90_CHAPERONE_CYCLE_FOR_STEROID_HORMONE_RECEPTORS_SHR+MYOGENESIS
60°s-1_K_ext_PeakTorque	0.9865	0.740651	-24.9214	3	NUCLEOTIDE_EXCISION_REPAIR+SELECTIVE_EXPRESSION_OF_CHEMOKINE_RECEPTORS_DURING_TCELL_POLARIZATION+SUMOYLATION_OF_DNA_DAMAGE_RESPONSE_AND_REPAIR_PROTEINS
60°s-1_K_ext_PeakTorque	0.9865	0.745423	-24.4376	3	HSP90_CHAPERONE_CYCLE_FOR_STEROID_HORMONE_RECEPTORS_SHR+MYOGENESIS+SUMOYLATION_OF_DNA_DAMAGE_RESPONSE_AND_REPAIR_PROTEINS
180°s-1_K_ext_AveragePower	0.7239	0.280325	-61.2758	4	MYOGENESIS+REGULATION_OF_TP53_ACTIVITY_THROUGH_ACETYLATION+SELECTIVE_EXPRESSION_OF_CHEMOKINE_RECEPTORS_DURING_TCELL_POLARIZATION+TRANSCRIPTIONAL_ACTIVATION_OF_MITOCHONDRIAL_BIOGENESIS
180°s-1_K_ext_AveragePower	0.7239	0.281073	-61.1724	4	FOXO_MEDIATED_TRANSCRIPTION_OF_CELL_DEATH_GENES+MYOGENESIS+REGULATION_OF_TP53_ACTIVITY_THROUGH_ACETYLATION+TRANSCRIPTIONAL_ACTIVATION_OF_MITOCHONDRIAL_BIOGENESIS
180°s-1_K_ext_AveragePower	0.7239	0.284128	-60.7504	4	FOXO_MEDIATED_TRANSCRIPTION+MYOGENESIS+REGULATION_OF_TP53_ACTIVITY_THROUGH_ACETYLATION+TRANSCRIPTIONAL_ACTIVATION_OF_MITOCHONDRIAL_BIOGENESIS
180°s-1_K_ext_PeakTorque	0.7844	0.332194	-57.6499	4	CELLULAR_RESPONSE_TO_STARVATION+HSP90_CHAPERONE_CYCLE_FOR_STEROID_HORMONE_RECEPTORS_SHR+NONSENSE_MEDIATED_DECAY_NMD+TP53_REGULATES_TRANSCRIPTION_OF_DNA_REPAIR_GENES
180°s-1_K_ext_PeakTorque	0.7844	0.345577	-55.9438	4	ANDROGEN_RECEPTOR_SIGNALING_PATHWAY+CELLULAR_RESPONSE_TO_STARVATION+EUKARYOTIC_TRANSLATION_ELONGATION+HSP90_CHAPERONE_CYCLE_FOR_STEROID_HORMONE_RECEPTORS_SHR
180°s-1_K_ext_PeakTorque	0.7844	0.350057	-55.3727	4	CELLULAR_RESPONSE_TO_STARVATION+DNA_REPAIR+HSP90_CHAPERONE_CYCLE_FOR_STEROID_HORMONE_RECEPTORS_SHR+NONSENSE_MEDIATED_DECAY_NMD
60°s-1_K_ext_AveragePower	1.1031	0.769542	-30.2382	4	CYTOKINE_CYTOKINE_RECEPTOR_INTERACTION+FOXO_MEDIATED_TRANSCRIPTION_OF_CELL_DEATH_GENES+MYC_TARGETS_V2+MYOGENESIS
60°s-1_K_ext_AveragePower	1.1031	0.770267	-30.1725	4	FOXO_MEDIATED_TRANSCRIPTION_OF_CELL_DEATH_GENES+MYC_TARGETS_V2+MYOGENESIS+SELECTIVE_EXPRESSION_OF_CHEMOKINE_RECEPTORS_DURING_TCELL_POLARIZATION
60°s-1_K_ext_AveragePower	1.1031	0.778293	-29.4449	4	FOXO_MEDIATED_TRANSCRIPTION_OF_CELL_DEATH_GENES+HSP90_CHAPERONE_CYCLE_FOR_STEROID_HORMONE_RECEPTORS_SHR+MYOGENESIS+SELECTIVE_EXPRESSION_OF_CHEMOKINE_RECEPTORS_DURING_TCELL_POLARIZATION
60°s-1_K_ext_PeakTorque	0.9865	0.670597	-32.0226	4	MYC_TARGETS_V1+NUCLEOTIDE_EXCISION_REPAIR+REGULATION_OF_HSF1_MEDIATED_HEAT_SHOCK_RESPONSE+SUMOYLATION_OF_DNA_DAMAGE_RESPONSE_AND_REPAIR_PROTEINS
60°s-1_K_ext_PeakTorque	0.9865	0.694646	-29.5848	4	FOXO_MEDIATED_TRANSCRIPTION_OF_CELL_DEATH_GENES+HSP90_CHAPERONE_CYCLE_FOR_STEROID_HORMONE_RECEPTORS_SHR+MYOGENESIS+SELECTIVE_EXPRESSION_OF_CHEMOKINE_RECEPTORS_DURING_TCELL_POLARIZATION
60°s-1_K_ext_PeakTorque	0.9865	0.698672	-29.1767	4	PROCESSING_OF_CAPPED_INTRON_CONTAINING_PRE_MRNA+SELECTIVE_EXPRESSION_OF_CHEMOKINE_RECEPTORS_DURING_TCELL_POLARIZATION+SUMOYLATION_OF_RNA_BINDING_PROTEINS+TP53_REGULATES_TRANSCRIPTION_OF_DNA_REPAIR_GENES
