# Supplementary material for: Calorie restriction modulates the transcription of genes related to stress response and longevity in human muscle: The CALERIE study
Source: Aging Cell. 2023 Oct 12;22(12):e13963. doi: 10.1111/acel.13963 (PMC10726900; doi:10.1111/acel.13963)
Supplement: Supplementary file 8 — Table S7. Beta, slope, p‐value for 179 significant differentially change splicing variants supported by Kallisto and RSEM approaches through differential transcript expression analysis between CR and AL in the LMM (linear over time) at p < 0.01. [file ACEL-22-e13963-s001.xlsx]

## Sheet: Sheet1
Table S7. Beta, slope, p-value for 179 significant differentially change splicing variants supported by Kallisto and RSEM approaches through differential transcript expression (DTE) analysis between CR and AL in the LMM (linear over time) at p<0.01.
				Kallisto						RSEM
ENST_id	ENST_biotype	ENSG_id	Gene Name/ Symbol	Beta	p-value	LCI	UCI	CR Slope	AL Slope	Beta	p-value	LCI	UCI	CR Slope	AL Slope
ENST00000216879	protein_coding	ENSG00000088833	NSFL1C	0.182489	0.0045181	0.0596409	0.305337	0.0275308	-0.154958	0.139512	0.00194504	0.0539391	0.225084	0.0405201	-0.0989914
ENST00000240662	protein_coding	ENSG00000121361	KCNJ8	-0.12927	0.00229257	-0.2106	-0.0479391	-0.040169	0.0891007	-0.128735	0.00413745	-0.215126	-0.0423438	-0.0504707	0.0782644
ENST00000245620	protein_coding	ENSG00000204577	LILRB3	-0.0151856	0.00223078	-0.0247521	-0.00561905	-0.00550221	0.00968336	-0.0139272	0.00396596	-0.0232229	-0.00463157	-0.0045349	0.00939232
ENST00000252594	protein_coding	ENSG00000130305	NSUN5	0.151381	0.000458223	0.0692393	0.233523	0.0864267	-0.0649546	0.114821	0.000686382	0.0503771	0.179265	0.0675606	-0.0472606
ENST00000261070	protein_coding	ENSG00000138495	COX17	-0.123378	0.00322273	-0.203586	-0.0431699	-0.123592	-0.000213544	-0.127365	0.00361421	-0.211308	-0.0434232	-0.122176	0.0051899
ENST00000262858	protein_coding	ENSG00000013619	MAMLD1	0.0268684	0.00825542	0.00726532	0.0464716	0.0149757	-0.0118928	0.0140788	0.00822776	0.00377537	0.0243822	0.00655838	-0.0075204
ENST00000267415	protein_coding	ENSG00000092330	TINF2	-0.105456	0.000724014	-0.165158	-0.0457548	-0.0342828	0.0711736	-0.0742685	0.00203241	-0.120514	-0.028023	-0.0207199	0.0535486
ENST00000292393	protein_coding	ENSG00000166526	ZNF3	-0.121511	0.000113011	-0.180802	-0.0622191	-0.0477053	0.0738053	-0.0445852	0.0047103	-0.0747956	-0.0143749	-0.0217746	0.0228106
ENST00000303553	protein_coding	ENSG00000170906	NDUFA3	-0.193698	0.00276619	-0.317418	-0.0699771	-0.0775396	0.116158	-0.136891	0.00358627	-0.227101	-0.046681	-0.0507358	0.0861553
ENST00000317276	protein_coding	ENSG00000179094	PER1	0.217075	0.00754137	0.0611096	0.37304	0.21548	-0.00159478	0.194043	0.00925967	0.0507375	0.337348	0.19013	-0.00391253
ENST00000329478	protein_coding	ENSG00000213638	ADAT3	0.00505977	0.00296801	0.00178394	0.0083356	0.00309297	-0.0019668	0.0044987	0.00561827	0.00136062	0.00763678	0.00309743	-0.00140127
ENST00000332810	protein_coding	ENSG00000181026	AEN	0.0637005	0.00562946	0.0194639	0.107937	0.0436123	-0.0200882	0.0528013	0.0035202	0.0180596	0.0875429	0.0325032	-0.0202982
ENST00000336761	protein_coding	ENSG00000071626	DAZAP1	0.0558659	0.00627955	0.0165351	0.0951968	0.0277162	-0.0281498	0.0429919	0.0025358	0.0155508	0.070433	0.0201904	-0.0228015
ENST00000339746	protein_coding	ENSG00000135299	ANKRD6	-0.0484593	0.00360907	-0.0804353	-0.0164833	-0.0209821	0.0274772	-0.0434413	0.000585258	-0.0675923	-0.0192903	-0.017941	0.0255003
ENST00000351933	protein_coding	ENSG00000100105	PATZ1	0.055461	0.0058949	0.016799	0.0941231	0.0308841	-0.0245769	0.0452169	0.0074648	0.0127539	0.07768	0.0244508	-0.0207661
ENST00000355637	protein_coding	ENSG00000078328	RBFOX1	0.186796	0.00117534	0.0768368	0.296756	0.0702942	-0.116502	0.1583	0.00291568	0.0562816	0.260319	0.055647	-0.102653
ENST00000367521	protein_coding	ENSG00000198756	COLGALT2	-0.0356731	0.00525411	-0.0602435	-0.0111027	-0.0129805	0.0226926	-0.0318026	0.00432166	-0.053224	-0.0103813	-0.0104157	0.0213869
ENST00000367746	protein_coding	ENSG00000016402	IL20RA	0.0101732	0.00512672	0.0032623	0.0170841	0.00572722	-0.00444597	0.00676767	0.00708541	0.00200279	0.0115326	0.00303387	-0.0037338
ENST00000368059	protein_coding	ENSG00000162739	SLAMF6	-0.0563942	0.000796193	-0.0885226	-0.0242658	-0.0298545	0.0265397	-0.0219504	0.000489471	-0.0336704	-0.0102303	-0.0107277	0.0112227
ENST00000368730	protein_coding	ENSG00000056972	TRAF3IP2	-0.0131971	0.00159858	-0.0212432	-0.0051511	-0.000113369	0.0130838	-0.0099668	0.00120384	-0.0158846	-0.00404899	-0.000356408	0.00961039
ENST00000373949	protein_coding	ENSG00000009780	FAM76A	-0.117118	0.000344208	-0.179546	-0.0546896	-0.0735008	0.043617	-0.0655833	0.0027432	-0.107644	-0.0235224	-0.0279884	0.0375949
ENST00000383825	processed_transcript	ENSG00000114026	OGG1	0.0762322	0.00186704	0.0294419	0.123023	0.0294249	-0.0468072	0.0555711	0.00605112	0.0166665	0.0944757	0.0158625	-0.0397086
ENST00000393080	protein_coding	ENSG00000196136	SERPINA3	-0.0591868	0.000554418	-0.0917304	-0.0266432	-0.00631957	0.0528672	-0.0400307	0.00106971	-0.0633566	-0.0167048	-0.00190036	0.0381303
ENST00000393559	protein_coding	ENSG00000091136	LAMB1	-0.0343495	0.00177732	-0.0554461	-0.0132528	-0.00588432	0.0284652	-0.0252774	0.00241541	-0.0412883	-0.00926653	-0.00552615	0.0197512
ENST00000393605	protein_coding	ENSG00000186635	ARAP1	-0.0191635	0.00123348	-0.0305156	-0.00781141	-0.00319744	0.0159661	-0.018892	0.00452207	-0.0316862	-0.00609777	-0.00178032	0.0171117
ENST00000395212	protein_coding	ENSG00000172009	THOP1	0.0274348	0.000519518	0.0123597	0.0425099	0.0141881	-0.0132467	0.0138824	0.00464265	0.00443866	0.0233261	0.0101967	-0.00368566
ENST00000395819	protein_coding	ENSG00000124225	PMEPA1	-0.046085	0.00455764	-0.0773734	-0.0147966	-0.0122312	0.0338538	-0.00701396	0.00758053	-0.0120927	-0.00193523	-0.00121677	0.00579719
ENST00000396865	protein_coding	ENSG00000177058	SLC38A9	-0.0745388	0.00492929	-0.125396	-0.0236811	-0.0376224	0.0369163	-0.0718355	0.000398051	-0.110409	-0.0332619	-0.04013	0.0317055
ENST00000399310	protein_coding	ENSG00000214960	CRPPA	-0.0692366	0.00184981	-0.111849	-0.0266245	-0.0294688	0.0397678	-0.0364634	0.00427995	-0.0610991	-0.0118276	-0.0128508	0.0236126
ENST00000405878	protein_coding	ENSG00000196419	XRCC6	-0.0510132	0.00661038	-0.0871358	-0.0148906	-0.0207466	0.0302666	-0.0414371	0.00383008	-0.0689494	-0.0139248	-0.0133914	0.0280456
ENST00000409218	protein_coding	ENSG00000180398	MCFD2	-0.0234959	0.0023835	-0.0383977	-0.00859406	-0.00760988	0.015886	-0.0208596	0.000796961	-0.0327796	-0.00893962	-0.00779762	0.013062
ENST00000409800	protein_coding	ENSG00000180398	MCFD2	-0.0389911	0.00988918	-0.068199	-0.00978331	-0.00763112	0.03136	-0.0254886	0.00771095	-0.0439853	-0.00699193	-0.00409398	0.0213947
ENST00000416167	protein_coding	ENSG00000167244	IGF2	0.0191988	0.00342291	0.00657524	0.0318224	0.00683471	-0.0123641	0.0113865	0.00536022	0.00348852	0.0192844	0.00416769	-0.00721877
ENST00000420013	protein_coding	ENSG00000126217	MCF2L	-0.0250168	0.00190499	-0.0405305	-0.00950304	-0.00536986	0.0196469	-0.0170409	0.00247556	-0.027891	-0.00619092	-0.00393974	0.0131012
ENST00000425762	protein_coding	ENSG00000100804	PSMB5	-0.140601	0.00355195	-0.233072	-0.0481301	-0.0663235	0.0742776	-0.142513	0.0013453	-0.227514	-0.0575115	-0.0727322	0.0697805
ENST00000429557	protein_coding	ENSG00000169733	RFNG	0.129027	0.00302336	0.0454143	0.212641	0.0580333	-0.0709941	0.0991705	0.00274111	0.035529	0.162812	0.0465902	-0.0525803
ENST00000430524	protein_coding	ENSG00000099901	RANBP1	0.0925909	0.00177725	0.0358898	0.149292	0.0187345	-0.0738564	0.0514204	0.00432075	0.0168097	0.0860311	0.0120875	-0.0393329
ENST00000431721	protein_coding	ENSG00000068745	IP6K2	-0.111042	0.00992835	-0.194043	-0.0280406	-0.00566152	0.10538	-0.0527763	0.00507016	-0.0890328	-0.0165197	-8.93e-05	0.0526869
ENST00000432641	protein_coding	ENSG00000196636	SDHAF3	-0.103117	0.00492731	-0.173481	-0.0327542	-0.0802054	0.0229119	-0.0919667	0.00942933	-0.160142	-0.0237913	-0.0703182	0.0216485
ENST00000437219	protein_coding	ENSG00000167716	WDR81	0.029528	0.000995957	0.0123751	0.0466809	0.0157427	-0.0137852	0.0198769	0.00186341	0.00762537	0.0321285	0.00915666	-0.0107203
ENST00000437628	protein_coding	ENSG00000070669	ASNS	-0.086763	0.00579448	-0.147256	-0.0262704	-0.0536993	0.0330637	-0.0632769	0.00539802	-0.107108	-0.0194456	-0.0379467	0.0253302
ENST00000442873	nonsense_mediated_decay	ENSG00000222011	FAM185A	-0.104832	0.00315007	-0.172768	-0.0368963	-0.0108596	0.0939725	-0.0605474	0.00784791	-0.10443	-0.0166648	-0.0193615	0.0411859
ENST00000443729	protein_coding	ENSG00000164002	EXO5	-0.056219	0.0026706	-0.0920576	-0.0203805	-0.0233392	0.0328798	-0.0413731	0.0012676	-0.0658998	-0.0168463	-0.0174848	0.0238883
ENST00000448246	nonsense_mediated_decay	ENSG00000105866	SP4	0.0224762	0.00432067	0.00733392	0.0376184	0.00750067	-0.0149755	0.0163062	0.00502388	0.00511714	0.0274952	0.00614042	-0.0101657
ENST00000448394	processed_transcript	ENSG00000099901	RANBP1	-0.1211	0.00350752	-0.200539	-0.0416608	-0.0527763	0.0683238	-0.0334969	0.00799203	-0.0574745	-0.00951934	-0.0102672	0.0232297
ENST00000450574	protein_coding	ENSG00000006576	PHTF2	-0.167269	0.00298637	-0.274668	-0.0598697	-0.126969	0.0403003	-0.14908	0.00663796	-0.254283	-0.0438776	-0.113139	0.0359412
ENST00000452699	protein_coding	ENSG00000159363	ATP13A2	0.0721385	0.000503793	0.0326463	0.111631	0.0277909	-0.0443476	0.0434208	0.00320926	0.0150912	0.0717505	0.0146813	-0.0287395
ENST00000453144	protein_coding	ENSG00000135241	PNPLA8	-0.0887337	0.00150204	-0.142298	-0.0351694	-0.0496492	0.0390845	-0.0592023	0.00604408	-0.100771	-0.0176334	-0.033328	0.0258743
ENST00000454028	nonsense_mediated_decay	ENSG00000076242	MLH1	-0.0923574	0.0066355	-0.158112	-0.0266027	-0.00638802	0.0859693	-0.0644789	0.00574027	-0.109468	-0.0194902	-0.00338164	0.0610973
ENST00000459640	nonsense_mediated_decay	ENSG00000157191	NECAP2	-0.0209882	0.00612535	-0.0357397	-0.00623667	-0.00131987	0.0196683	-0.0127168	0.00905672	-0.0221235	-0.0033102	-0.00289461	0.00982222
ENST00000459758	retained_intron	ENSG00000214021	TTLL3	0.0763305	0.0065249	0.0221002	0.130561	0.0217771	-0.0545534	0.0716173	0.001574	0.0280182	0.115216	0.0202421	-0.0513752
ENST00000460942	processed_transcript	ENSG00000196975	ANXA4	0.0838272	0.00836523	0.0224674	0.145187	0.0476905	-0.0361368	0.0334617	0.000215431	0.0162572	0.0506662	0.0110528	-0.022409
ENST00000461709	protein_coding	ENSG00000263155	MYZAP	0.0347	0.00219361	0.013081	0.0563191	0.00535043	-0.0293496	0.0262158	0.0020616	0.00998191	0.0424497	0.00407202	-0.0221438
ENST00000462743	processed_transcript	ENSG00000107521	HPS1	-0.0488779	0.00527198	-0.0826075	-0.0151483	-0.0208386	0.0280394	-0.0251725	0.00159021	-0.0405121	-0.00983304	-0.00642731	0.0187452
ENST00000463054	retained_intron	ENSG00000102595	UGGT2	-0.0484901	0.00318163	-0.0800265	-0.0169538	-0.0137129	0.0347773	-0.0215279	0.00895102	-0.0374597	-0.00559615	-0.0120881	0.00943981
ENST00000463280	protein_coding	ENSG00000168297	PXK	-0.0158135	0.00101816	-0.0249868	-0.0066402	-0.00537779	0.0104357	-0.0174918	0.00130197	-0.0278818	-0.00710182	-0.00522167	0.0122702
ENST00000464039	retained_intron	ENSG00000164039	BDH2	-0.0821851	0.000358954	-0.126013	-0.0383576	-0.0453321	0.0368531	-0.0423572	0.00416684	-0.070813	-0.0139015	-0.0265193	0.0158379
ENST00000466421	processed_transcript	ENSG00000111843	TMEM14C	-0.0561084	0.00654934	-0.0959901	-0.0162266	-0.0219818	0.0341265	-0.0458055	0.00281384	-0.0753618	-0.0162492	-0.0120504	0.033755
ENST00000467008	processed_transcript	ENSG00000124788	ATXN1	-0.0829026	0.00341809	-0.13696	-0.0288453	-0.0381299	0.0447728	-0.0648786	0.00213305	-0.105566	-0.0241907	-0.0262165	0.0386621
ENST00000468778	retained_intron	ENSG00000005448	WDR54	-0.0114103	0.0059536	-0.0194258	-0.00339478	-0.00392652	0.00748377	-0.00553161	0.00128645	-0.00882521	-0.00223801	-0.00168581	0.0038458
ENST00000469020	retained_intron	ENSG00000129534	MIS18BP1	-0.0955303	0.000550354	-0.148147	-0.0429132	-0.0449062	0.0506241	-0.0623329	0.000557722	-0.0969709	-0.0276949	-0.0271515	0.0351814
ENST00000469865	retained_intron	ENSG00000133026	MYH10	-0.0612574	0.00277226	-0.10051	-0.0220049	-0.0289696	0.0322878	-0.0450685	0.000461468	-0.0696093	-0.0205277	-0.0154723	0.0295962
ENST00000470125	protein_coding	ENSG00000109103	UNC119	-0.0428346	0.000708055	-0.0671123	-0.018557	-0.00631124	0.0365234	-0.0291273	0.00171268	-0.0470037	-0.011251	-0.000810998	0.0283163
ENST00000471274	processed_transcript	ENSG00000153707	PTPRD	-0.0604552	0.00591766	-0.102776	-0.0181345	-0.00813343	0.0523218	-0.0473407	0.000695344	-0.0740633	-0.0206181	-0.00782834	0.0395124
ENST00000472145	processed_transcript	ENSG00000107020	PLGRKT	-0.139436	0.00302061	-0.22974	-0.0491312	-0.0364221	0.103014	-0.0339573	0.00845517	-0.0588979	-0.00901668	-0.0196691	0.0142882
ENST00000472311	protein_coding	ENSG00000112695	COX7A2	-0.15932	0.00386262	-0.265141	-0.0534989	-0.0676508	0.0916689	-0.105345	0.0056903	-0.178682	-0.0320086	-0.0476459	0.0576993
ENST00000472953	retained_intron	ENSG00000123636	BAZ2B	-0.0638158	0.00470806	-0.107184	-0.0204473	-0.00320988	0.060606	-0.0454587	0.00564	-0.077031	-0.0138865	-0.00373664	0.0417221
ENST00000473968	protein_coding	ENSG00000125962	ARMCX5	-0.0607889	0.00504372	-0.102372	-0.0192058	-0.0285999	0.032189	-0.0430078	0.00332157	-0.071143	-0.0148727	-0.0173141	0.0256938
ENST00000474048	processed_transcript	ENSG00000134748	PRPF38A	0.0882847	0.00854976	0.0236202	0.152949	0.0770424	-0.0112423	0.0693662	0.00348421	0.0236675	0.115065	0.0378919	-0.0314743
ENST00000474681	processed_transcript	ENSG00000135637	CCDC142	-0.0124766	0.00384805	-0.0208055	-0.00414775	-0.00255522	0.0099214	-0.00531715	0.00586463	-0.0090455	-0.00158881	-0.00154999	0.00376717
ENST00000477604	retained_intron	ENSG00000240303	ACAD11	-0.041098	0.00170198	-0.066236	-0.0159599	-0.0180836	0.0230144	-0.0295089	0.00149176	-0.0473821	-0.0116357	-0.0050385	0.0244704
ENST00000477741	retained_intron	ENSG00000101158	NELFCD	0.0575531	0.00559528	0.0177937	0.0973125	0.0331918	-0.0243613	0.045594	0.00615715	0.0137031	0.0774849	0.022554	-0.02304
ENST00000479515	retained_intron	ENSG00000006576	PHTF2	-0.127609	0.00438668	-0.213407	-0.0418106	-0.0267061	0.100903	-0.0830942	0.00947841	-0.144676	-0.0215129	-0.0311367	0.0519575
ENST00000479918	protein_coding	ENSG00000117500	TMED5	-0.110001	0.00868769	-0.190791	-0.0292114	-0.0507916	0.0592094	-0.0861793	0.00260679	-0.141136	-0.0312224	-0.0221777	0.0640016
ENST00000480244	retained_intron	ENSG00000163701	IL17RE	-0.0192595	0.00709187	-0.0330346	-0.0054844	-0.00707029	0.0121892	-0.0174247	0.00077449	-0.0273141	-0.00753525	-0.00598136	0.0114433
ENST00000480606	processed_transcript	ENSG00000091436	MAP3K20	-0.110479	0.00846222	-0.191061	-0.0298967	0.00530318	0.115782	-0.0671073	0.00184672	-0.108311	-0.0259037	-0.00868984	0.0584175
ENST00000482410	processed_transcript	ENSG00000023041	ZDHHC6	-0.0461449	0.00388666	-0.0769838	-0.0153061	-0.0124528	0.0336922	-0.0421793	0.00752298	-0.0726909	-0.0116676	-0.0125835	0.0295958
ENST00000482857	retained_intron	ENSG00000152689	RASGRP3	-0.16349	0.000811239	-0.256659	-0.0703212	-0.0900046	0.0734853	-0.104912	0.00668717	-0.179677	-0.0301463	-0.0677732	0.0371385
ENST00000483914	processed_transcript	ENSG00000135951	TSGA10	-0.169902	0.00276242	-0.278857	-0.0609464	-0.0479227	0.121979	-0.111641	0.000845099	-0.175419	-0.0478626	-0.0361843	0.0754567
ENST00000484181	nonsense_mediated_decay	ENSG00000114054	PCCB	-0.0968637	0.00242158	-0.157975	-0.0357522	-0.0524317	0.0444319	-0.0684434	0.0028968	-0.112419	-0.0244674	-0.0331772	0.0352662
ENST00000489103	processed_transcript	ENSG00000127124	HIVEP3	-0.0639385	0.00944929	-0.111602	-0.0162745	-0.0039392	0.0599993	-0.0572194	0.00160126	-0.0921106	-0.0223283	-0.00649928	0.0507202
ENST00000489136	processed_transcript	ENSG00000100395	L3MBTL2	0.0864181	0.00132792	0.0346422	0.138194	0.0279168	-0.0585013	0.0606027	0.000423187	0.0277807	0.0934248	0.0189666	-0.0416362
ENST00000489188	processed_transcript	ENSG00000116754	SRSF11	-0.163985	0.00194506	-0.265493	-0.0624777	-0.0282617	0.135723	-0.131056	0.00367178	-0.217873	-0.0442378	-0.0213952	0.10966
ENST00000489782	retained_intron	ENSG00000189409	MMP23B	-0.0165524	0.000970479	-0.0261923	-0.00691255	-0.00217922	0.0143732	-0.0100538	0.00851792	-0.0174453	-0.00266238	0.000755886	0.0108097
ENST00000490308	retained_intron	ENSG00000159023	EPB41	-0.0864955	0.00210622	-0.140441	-0.0325496	-0.0287402	0.0577553	-0.0461469	0.000513644	-0.0714364	-0.0208574	-0.021937	0.0242099
ENST00000490738	processed_transcript	ENSG00000171735	CAMTA1	-0.13131	0.00328193	-0.216961	-0.0456589	-0.0890132	0.0422968	-0.131582	0.000963511	-0.207702	-0.0554623	-0.0770715	0.0545107
ENST00000491625	retained_intron	ENSG00000157578	LCA5L	-0.048253	0.00513162	-0.0812961	-0.0152098	-0.0237025	0.0245504	-0.0405891	0.00252856	-0.066253	-0.0149253	-0.0140956	0.0264935
ENST00000491881	processed_transcript	ENSG00000009844	VTA1	-0.0965768	0.00135692	-0.154048	-0.0391058	-0.0566493	0.0399275	-0.0563049	0.00270721	-0.092489	-0.0201209	-0.034048	0.0222569
ENST00000492991	processed_transcript	ENSG00000136819	C9orf78	-0.151384	0.00251081	-0.24601	-0.056759	-0.0746823	0.0767021	-0.118469	0.00739844	-0.20264	-0.0342987	-0.0658166	0.0526527
ENST00000493121	processed_transcript	ENSG00000115902	SLC1A4	-0.099437	0.0042553	-0.165989	-0.0328856	-0.0595364	0.0399006	-0.0301339	0.00854878	-0.0521807	-0.00808725	-0.0189667	0.0111672
ENST00000494907	processed_transcript	ENSG00000162694	EXTL2	-0.136755	0.00012502	-0.203705	-0.0698055	-0.0587819	0.0779731	-0.048462	0.00555586	-0.0820502	-0.0148738	-0.0348082	0.0136538
ENST00000496524	retained_intron	ENSG00000144061	NPHP1	-0.182115	0.0075293	-0.312702	-0.0515282	-0.0659259	0.116189	-0.152298	0.00996206	-0.265818	-0.0387777	-0.0573681	0.0949298
ENST00000497395	protein_coding	ENSG00000154175	ABI3BP	-0.106961	0.00750026	-0.184304	-0.0296175	-0.0736222	0.0333384	-0.068957	0.00725953	-0.118487	-0.0194273	-0.0416136	0.0273434
ENST00000502396	protein_coding	ENSG00000146147	MLIP	0.332924	0.000416798	0.155049	0.510798	0.0295656	-0.303358	0.326707	0.0010241	0.137352	0.516063	0.0432249	-0.283482
ENST00000502654	processed_transcript	ENSG00000138757	G3BP2	-0.0412814	0.00350464	-0.06846	-0.0141028	-0.00492807	0.0363533	-0.0167257	0.00252057	-0.0273948	-0.00605658	-0.00438788	0.0123378
ENST00000503429	retained_intron	ENSG00000134986	NREP	-0.159439	0.00351433	-0.263687	-0.0551915	-0.0122207	0.147219	-0.133547	0.00718379	-0.228738	-0.0383561	-0.00888033	0.124667
ENST00000503809	protein_coding	ENSG00000177311	ZBTB38	-0.0527245	0.000772594	-0.0824937	-0.0229553	-0.0123265	0.040398	-0.0370804	0.00163451	-0.0595823	-0.0145786	-0.00817119	0.0289092
ENST00000504383	retained_intron	ENSG00000068366	ACSL4	-0.0690413	0.00281436	-0.11345	-0.0246323	-0.0345901	0.0344512	-0.0378655	0.00899585	-0.0658443	-0.00988662	-0.0249552	0.0129103
ENST00000504432	protein_coding	ENSG00000151247	EIF4E	-0.103811	0.00353249	-0.172061	-0.0355624	-0.0173631	0.0864484	-0.11152	0.00286091	-0.183033	-0.0400071	0.0107951	0.122315
ENST00000505204	retained_intron	ENSG00000056097	ZFR	-0.0395331	0.00212663	-0.0642369	-0.0148293	0.00084034	0.0403734	-0.0429365	0.00535664	-0.0726632	-0.0132098	-0.00911229	0.0338242
ENST00000506282	processed_transcript	ENSG00000123219	CENPK	-0.022138	0.00438633	-0.0370959	-0.00718017	-0.00353396	0.0186041	-0.00673483	0.000745854	-0.0105688	-0.00290088	-0.00222859	0.00450623
ENST00000509278	protein_coding	ENSG00000164124	TMEM144	-0.0367486	0.00832054	-0.0635436	-0.00995365	-0.00575353	0.0309951	-0.0271035	0.0077019	-0.0466738	-0.00753318	-0.00349064	0.0236129
ENST00000509373	protein_coding	ENSG00000081189	MEF2C	-0.194799	0.00015841	-0.292357	-0.09724	-0.0401057	0.154693	-0.137111	0.000567991	-0.21289	-0.0613333	-0.0284103	0.108701
ENST00000509622	nonsense_mediated_decay	ENSG00000174720	LARP7	-0.101393	0.00707558	-0.17395	-0.0288366	-0.0517662	0.0496271	-0.0733416	0.00976625	-0.128116	-0.0185672	-0.0353688	0.0379728
ENST00000509662	protein_coding	ENSG00000017260	ATP2C1	-0.13054	0.00203793	-0.212035	-0.0490458	-0.0116729	0.118868	-0.0426443	0.00315136	-0.0703947	-0.0148939	0.00707106	0.0497154
ENST00000510314	protein_coding	ENSG00000183624	HMCES	-0.0691095	3.28186e-05	-0.100503	-0.0377163	-0.00713702	0.0619724	-0.0552012	2.04e-05	-0.0796156	-0.0307867	-0.00843176	0.0467694
ENST00000511852	nonsense_mediated_decay	ENSG00000163293	NIPAL1	-0.0230248	0.000133393	-0.034368	-0.0116817	-0.00515218	0.0178727	-0.0191774	7.98e-05	-0.0284078	-0.00994691	-0.00366462	0.0155128
ENST00000512163	protein_coding	ENSG00000113328	CCNG1	0.0785355	0.00807444	0.0213882	0.135683	0.0553347	-0.0232007	0.0327597	0.0098694	0.00832943	0.05719	0.015569	-0.0171907
ENST00000513547	processed_transcript	ENSG00000008294	SPAG9	-0.13001	0.00813659	-0.224661	-0.0353589	-0.0479021	0.0821076	-0.0388805	0.000798989	-0.0611444	-0.0166167	-0.00967798	0.0292026
ENST00000514119	retained_intron	ENSG00000184584	STING1	-0.0213585	0.00613846	-0.0364187	-0.00629821	-0.00629854	0.0150599	-0.0243494	0.0017062	-0.0392495	-0.00944928	-0.00204316	0.0223062
ENST00000515062	protein_coding	ENSG00000138674	SEC31A	-0.0282805	0.00879061	-0.049159	-0.00740191	-0.0035562	0.0247243	-0.019994	0.00749323	-0.0344264	-0.00556157	-0.00444619	0.0155478
ENST00000517528	retained_intron	ENSG00000008853	RHOBTB2	0.0557231	0.00516997	0.017423	0.0940233	0.0312779	-0.0244452	0.0417041	0.00797182	0.0114354	0.0719728	0.0269479	-0.0147562
ENST00000518077	protein_coding	ENSG00000168546	GFRA2	-0.0169257	0.00726331	-0.0290787	-0.00477283	-0.00771555	0.0092102	-0.0113805	0.00531849	-0.0192413	-0.0035197	-0.00588754	0.00549295
ENST00000519516	protein_coding	ENSG00000175895	PLEKHF2	-0.0353518	0.00243714	-0.0576725	-0.0130312	-0.0124171	0.0229347	-0.0311492	0.00282548	-0.0512128	-0.0110857	-0.00864429	0.022505
ENST00000520352	protein_coding	ENSG00000174226	SNX31	-0.0362202	0.00297895	-0.0595866	-0.0128539	-0.0141677	0.0220525	-0.0122645	0.00446418	-0.0205232	-0.00400591	-0.00604507	0.00621947
ENST00000526797	nonsense_mediated_decay	ENSG00000127054	INTS11	-0.0612077	0.00601277	-0.10406	-0.0183556	-0.0165321	0.0446756	-0.0464141	0.00182921	-0.0750826	-0.0177455	-0.0106356	0.0357785
ENST00000529615	processed_transcript	ENSG00000109881	CCDC34	-0.0617609	0.00373405	-0.102545	-0.0209773	0.00552193	0.0672829	-0.0332577	0.00270055	-0.0545166	-0.0119988	0.00196599	0.0352237
ENST00000530661	nonsense_mediated_decay	ENSG00000185122	HSF1	0.0374126	0.000838949	0.0160029	0.0588223	0.0143066	-0.023106	0.0261923	0.00228947	0.0097062	0.0426785	0.00880289	-0.0173894
ENST00000531992	retained_intron	ENSG00000178719	GRINA	0.0262647	0.00684046	0.00749379	0.0450355	0.0222408	-0.0040238	0.0173273	0.00864279	0.0045639	0.0300907	0.0168385	-0.000488791
ENST00000533216	retained_intron	ENSG00000162300	ZFPL1	-0.0726102	0.00156008	-0.116492	-0.0287282	-0.015941	0.0566692	-0.0534471	0.00181587	-0.0862096	-0.0206846	-0.00966178	0.0437853
ENST00000536197	retained_intron	ENSG00000120860	WASHC3	-0.0669699	8.86937e-05	-0.0995477	-0.034392	-0.0162111	0.0507588	-0.0322247	0.00240403	-0.0526806	-0.0117688	-0.0116779	0.0205468
ENST00000536384	protein_coding	ENSG00000168528	SERINC2	0.0471561	0.00365415	0.0159191	0.078393	0.0266245	-0.0205316	0.038147	0.00296353	0.0134525	0.0628416	0.0142259	-0.0239211
ENST00000537653	retained_intron	ENSG00000171681	ATF7IP	-0.0913372	0.00268394	-0.149507	-0.0331672	-0.0574702	0.033867	-0.0644888	0.00587737	-0.109529	-0.019449	-0.0329922	0.0314966
ENST00000542667	processed_transcript	ENSG00000064115	TM7SF3	0.0645693	0.00756014	0.0179502	0.111188	0.0207299	-0.0438394	0.0457894	0.00621667	0.0135193	0.0780595	0.0119509	-0.0338385
ENST00000542836	protein_coding	ENSG00000011347	SYT7	-0.02827	0.00285275	-0.0465378	-0.0100021	-0.0137992	0.0144708	-0.0173142	0.00252274	-0.028321	-0.00630746	-0.00933865	0.00797557
ENST00000546416	retained_intron	ENSG00000120798	NR2C1	-0.0972824	0.00349523	-0.160893	-0.0336718	-0.0216747	0.0756077	-0.06813	0.00355604	-0.112838	-0.023422	-0.0204656	0.0476643
ENST00000546866	retained_intron	ENSG00000235162	C12orf75	-0.0489293	0.00322967	-0.0806938	-0.0171649	-0.030517	0.0184124	-0.0292555	0.00145621	-0.046804	-0.011707	-0.0172526	0.0120029
ENST00000549370	nonsense_mediated_decay	ENSG00000063177	RPL18	0.0642441	0.00253362	0.0232417	0.105247	0.0322747	-0.0319694	0.0475456	0.00130122	0.019113	0.0759783	0.0229085	-0.0246372
ENST00000550198	processed_transcript	ENSG00000111271	ACAD10	0.0419335	0.00653677	0.0122998	0.0715672	0.0127076	-0.0292259	0.0426342	0.00472008	0.0136187	0.0716497	0.0148284	-0.0278058
ENST00000550952	protein_coding	ENSG00000196531	NACA	0.235362	0.00442957	0.0775765	0.393147	0.0576714	-0.177691	0.210048	0.00588373	0.0642316	0.355865	0.0447389	-0.165309
ENST00000550993	retained_intron	ENSG00000156802	ATAD2	0.0606109	0.00597642	0.0181739	0.103048	0.0179902	-0.0426206	0.0358174	0.00616735	0.0106209	0.0610139	0.0142522	-0.0215652
ENST00000552188	retained_intron	ENSG00000139537	CCDC65	-0.0215161	0.0019709	-0.0349039	-0.00812842	-0.00340088	0.0181153	-0.0144795	0.00303167	-0.0238643	-0.00509474	-0.00193164	0.0125479
ENST00000552328	retained_intron	ENSG00000066084	DIP2B	-0.132792	0.00035038	-0.203386	-0.0621987	-0.0204295	0.112363	-0.0540848	0.00190592	-0.0874822	-0.0206873	-0.0275904	0.0264943
ENST00000553273	nonsense_mediated_decay	ENSG00000092020	PPP2R3C	-0.104851	0.00373858	-0.174055	-0.0356472	-0.0491125	0.0557386	-0.104868	0.00143837	-0.167724	-0.0420112	-0.0541167	0.0507509
ENST00000554875	protein_coding	ENSG00000186469	GNG2	-0.0695725	0.00901562	-0.121109	-0.0180357	-0.0196093	0.0499632	-0.0123173	0.00816949	-0.0213104	-0.00332422	-0.000648758	0.0116685
ENST00000556069	retained_intron	ENSG00000020577	SAMD4A	-0.195004	0.0047309	-0.3275	-0.0625078	-0.158704	0.0363004	-0.198283	0.00354149	-0.328606	-0.0679596	-0.153492	0.0447911
ENST00000556754	retained_intron	ENSG00000198805	PNP	-0.0266037	0.00225095	-0.0433263	-0.00988116	-0.00627274	0.020331	-0.0164753	0.00363384	-0.0273864	-0.00556415	-0.00414686	0.0123284
ENST00000558408	protein_coding	ENSG00000100897	DCAF11	-0.141982	0.00240784	-0.231716	-0.0522492	-0.000249577	0.141733	-0.126429	0.00358963	-0.209857	-0.0430017	-0.0118361	0.114593
ENST00000560764	processed_transcript	ENSG00000140262	TCF12	-0.0792258	0.00135917	-0.126525	-0.031927	-0.0176182	0.0616076	-0.036566	0.00759449	-0.0629692	-0.0101628	-0.00727036	0.0292956
ENST00000562411	nonsense_mediated_decay	ENSG00000174446	SNAPC5	-0.118236	0.00534424	-0.199694	-0.0367784	-0.0491996	0.0690367	-0.109963	0.00681394	-0.187917	-0.0320088	-0.0569735	0.0529892
ENST00000562863	retained_intron	ENSG00000103064	SLC7A6	0.126439	0.00212724	0.0476758	0.205201	0.0507231	-0.0757155	0.107497	0.00209048	0.0406273	0.174367	0.0445469	-0.0629501
ENST00000566993	nonsense_mediated_decay	ENSG00000005189	REXO5	-0.0194011	0.00633334	-0.033134	-0.00566817	-0.00981072	0.00959036	-0.0137267	0.00394357	-0.0229153	-0.00453812	-0.0062176	0.00750913
ENST00000569294	processed_transcript	ENSG00000205084	TMEM231	-0.0277237	0.00923459	-0.0482619	-0.00718554	-0.0098308	0.0178929	-0.0317463	0.00667051	-0.0543052	-0.00918739	-0.00492222	0.0268241
ENST00000569897	retained_intron	ENSG00000137842	TMEM62	-0.0919949	0.00104832	-0.145437	-0.038553	-0.0165837	0.0754112	-0.0492129	0.0010138	-0.0778116	-0.0206142	-0.0197838	0.0294291
ENST00000570486	nonsense_mediated_decay	ENSG00000167840	ZNF232	0.0535085	0.000939141	0.0230729	0.0839441	0.0305901	-0.0229184	0.0405172	0.000600078	0.018317	0.0627174	0.0231729	-0.0173443
ENST00000571841	nonsense_mediated_decay	ENSG00000262633	NA	-0.142372	0.000757549	-0.222288	-0.0624557	-0.0787029	0.0636691	-0.151176	0.00265333	-0.247449	-0.0549031	-0.0951628	0.0560135
ENST00000573808	protein_coding	ENSG00000167261	DPEP2	0.0262407	0.00138182	0.0105678	0.0419135	0.0152342	-0.0110065	0.017794	0.00113071	0.00732745	0.0282605	0.0107136	-0.00708034
ENST00000576822	retained_intron	ENSG00000197879	MYO1C	0.0405032	0.00204166	0.0153458	0.0656606	0.0274358	-0.0130674	0.0281403	0.00730861	0.00796844	0.0483121	0.0203866	-0.00775367
ENST00000580038	nonsense_mediated_decay	ENSG00000079134	THOC1	-0.0261952	0.00221679	-0.0425439	-0.0098465	-0.0130505	0.0131447	-0.0153225	0.00431435	-0.0256443	-0.00500067	-0.00752526	0.00779721
ENST00000582565	retained_intron	ENSG00000141027	NCOR1	-0.125143	0.00137682	-0.200038	-0.0502476	-0.0317863	0.0933565	-0.0701121	0.00604891	-0.11927	-0.0209539	-0.00543442	0.0646777
ENST00000584570	processed_transcript	ENSG00000180901	KCTD2	-0.00589801	0.00447476	-0.00989725	-0.00189877	0.000300071	0.00619808	-0.00426489	0.00182559	-0.00689387	-0.00163592	0.000128921	0.00439381
ENST00000585842	nonsense_mediated_decay	ENSG00000105258	POLR2I	-0.178887	5.15225e-06	-0.252476	-0.105297	-0.0639866	0.1149	-0.160703	9.95e-06	-0.22898	-0.0924257	-0.0556717	0.105031
ENST00000587843	nonsense_mediated_decay	ENSG00000067836	ROGDI	-0.0705065	0.0032297	-0.116486	-0.0245269	-0.0185884	0.0519181	-0.0554019	0.00636852	-0.0945375	-0.0162662	-0.014669	0.0407329
ENST00000588938	retained_intron	ENSG00000104814	MAP4K1	-0.0121141	0.00676101	-0.0207411	-0.00348704	-0.00678217	0.0053319	-0.00548163	0.00293535	-0.00901608	-0.00194719	-0.0026539	0.00282773
ENST00000590713	retained_intron	ENSG00000134444	RELCH	-0.0689291	0.00880335	-0.119604	-0.0182541	-0.0069509	0.0619782	-0.0469877	0.00335084	-0.0777744	-0.016201	-0.0102346	0.0367531
ENST00000594740	retained_intron	ENSG00000105402	NAPA	0.0549782	0.00948007	0.0141583	0.0957981	0.0113413	-0.0436369	0.0919684	0.00783037	0.0256901	0.158247	0.0187232	-0.0732452
ENST00000594797	protein_coding	ENSG00000229833	PET100	-0.111811	0.00568163	-0.189404	-0.0342191	-0.108167	0.0036443	-0.109299	0.00385876	-0.181745	-0.0368532	-0.100728	0.00857094
ENST00000602675	protein_coding	ENSG00000154102	C16orf74	0.029548	0.00461685	0.00953937	0.0495566	0.0171873	-0.0123606	0.0229789	0.0018421	0.00890572	0.0370521	0.0131776	-0.00980134
ENST00000604925	protein_coding	ENSG00000266028	SRGAP2	0.0185244	0.00623874	0.0054568	0.0315919	0.00843858	-0.0100858	0.0149127	0.00483283	0.00469476	0.0251306	0.00786054	-0.00705214
ENST00000607357	protein_coding	ENSG00000172428	COPS9	-0.107644	0.00492531	-0.181191	-0.0340969	-0.0953807	0.0122633	-0.105493	0.00961898	-0.183951	-0.0270355	-0.088427	0.0170661
ENST00000617231	protein_coding	ENSG00000161847	RAVER1	0.034044	0.00798112	0.00929405	0.0587939	0.0167326	-0.0173114	0.0289873	0.00153585	0.0113815	0.046593	0.00984767	-0.0191396
ENST00000629610	protein_coding	ENSG00000148337	CIZ1	0.0447373	0.00315192	0.015581	0.0738937	0.0240187	-0.0207187	0.035335	0.0088114	0.009278	0.0613921	0.0192497	-0.0160854
ENST00000643778	protein_coding	ENSG00000184564	SLITRK6	-0.0074674	0.00218201	-0.0121612	-0.00277361	-0.00277409	0.00469331	-0.00628665	0.00175536	-0.0101542	-0.00241913	-0.00244717	0.00383949
ENST00000644890	retained_intron	ENSG00000115355	CCDC88A	-0.102661	0.00507613	-0.172614	-0.0327088	-0.0174543	0.0852069	-0.0675735	0.0087949	-0.11722	-0.0179275	-0.01002	0.0575535
ENST00000646045	protein_coding	ENSG00000082074	FYB1	-0.0609156	0.00181039	-0.0980474	-0.0237838	-0.020497	0.0404186	-0.0490227	0.00246138	-0.0797951	-0.0182503	-0.017935	0.0310877
ENST00000646651	protein_coding	ENSG00000077152	UBE2T	-0.149074	0.00345489	-0.246745	-0.0514031	-0.143696	0.00537812	-0.122178	0.00663795	-0.208628	-0.0357278	-0.120213	0.00196509
ENST00000646753	protein_coding	ENSG00000092330	TINF2	0.0887086	0.000673944	0.0388734	0.138544	0.0326086	-0.0561	0.0814683	1.81e-05	0.0457108	0.117226	0.023937	-0.0575312
ENST00000647489	nonsense_mediated_decay	ENSG00000284770	TBCE	-0.0199522	0.00318833	-0.0329746	-0.00692981	-0.00130826	0.0186439	-0.0156673	0.00114704	-0.024929	-0.00640557	-0.00125116	0.0144161
ENST00000649147	retained_intron	ENSG00000172602	RND1	-0.0049947	0.00362178	-0.00829366	-0.00169574	-0.00181874	0.00317595	-0.00530028	0.000234864	-0.00805641	-0.00254416	-0.00186002	0.00344026
ENST00000671755	nonsense_mediated_decay	ENSG00000256525	POLG2	0.0192206	0.000419365	0.008836	0.0296051	0.00886453	-0.010356	0.00674689	0.00352815	0.00229591	0.0111979	0.00477241	-0.00197448
ENST00000672331	nonsense_mediated_decay	ENSG00000100997	ABHD12	-0.0414238	0.00072729	-0.0648909	-0.0179567	-0.0102296	0.0311942	-0.0217296	0.00111287	-0.03454	-0.0089192	-0.00465037	0.0170792
ENST00000673363	protein_coding	ENSG00000145362	ANK2	-0.0342128	0.00674475	-0.0584527	-0.00997297	-0.00751259	0.0267002	-0.019983	0.00816406	-0.0345371	-0.00542897	-0.00204367	0.0179394
ENST00000673833	processed_transcript	ENSG00000020577	SAMD4A	-0.111503	0.00775014	-0.192176	-0.0308303	-0.00552943	0.105974	-0.0743035	0.00470178	-0.1249	-0.0237071	-0.00351286	0.0707906
ENST00000677996	retained_intron	ENSG00000140479	PCSK6	-0.030849	0.00334383	-0.0510544	-0.0106435	-0.000718343	0.0301306	-0.0189634	0.00395357	-0.0316245	-0.00630239	0.0014404	0.0204038
ENST00000678857	retained_intron	ENSG00000116141	MARK1	-0.0183156	0.00547228	-0.0310016	-0.00562965	-0.00726388	0.0110517	-0.0118291	0.00926332	-0.0205992	-0.00305898	-0.00457102	0.00725805
ENST00000680997	retained_intron	ENSG00000075702	WDR62	-0.0268885	0.00673168	-0.0460665	-0.00771044	-0.0097918	0.0170966	-0.0192202	0.00612119	-0.032768	-0.00567236	-0.00417082	0.0150493
ENST00000681158	nonsense_mediated_decay	ENSG00000184014	DENND5A	-0.0184957	0.00409584	-0.0309026	-0.00608882	-0.00496302	0.0135327	-0.0161009	0.000703076	-0.0252034	-0.00699827	-0.00215496	0.0139459
ENST00000682408	protein_coding	ENSG00000167470	MIDN	0.097613	0.00110199	0.0404612	0.154765	0.0279737	-0.0696392	0.0687091	0.000481381	0.03114	0.106278	0.0190902	-0.0496189
ENST00000682476	protein_coding	ENSG00000118473	SGIP1	-0.0254687	0.00815101	-0.04403	-0.00690747	-0.00612044	0.0193483	-0.0189479	0.0013473	-0.0303155	-0.00758033	-0.00300433	0.0159436
