# Supplementary material for: Calorie restriction modulates the transcription of genes related to stress response and longevity in human muscle: The CALERIE study
Source: Aging Cell. 2023 Oct 12;22(12):e13963. doi: 10.1111/acel.13963 (PMC10726900; doi:10.1111/acel.13963)
Supplement: Supplementary file 9 — Table S8. Beta, slope, p‐value for 250 significant differentially change splicing variants supported by Kallisto and RSEM approaches through differential transcript usage analysis between CR and AL in the LMM (linear over time) at p < 0.01. [file ACEL-22-e13963-s009.xlsx]

## Sheet: Sheet1
Table S8. Beta, slope, p-value for 250 significant differentially change splicing variants supported by Kallisto and RSEM approaches through differential transcript usage (DTU) analysis between CR and AL in the LMM (linear over time) at p<0.01.
				Kallisto						RSEM
ENST_id	ENST_biotype	ENSG_id	Gene Name/ Symbol	Beta	p-value	LCI	UCI	CR Slope	AL Slope	Beta	p-value	LCI	UCI	CR Slope	AL Slope
ENST00000164227	protein_coding	ENSG00000069399	BCL3	0.0533917	0.00219983	0.0198037	0.0869797	0.00776352	-0.0456282	0.0966163	0.00248675	0.0350718	0.158161	0.00430488	-0.0923114
ENST00000216879	protein_coding	ENSG00000088833	NSFL1C	0.0111779	0.00858305	0.00303888	0.0193169	0.00127009	-0.00990781	0.0266351	0.000429869	0.0124072	0.0408631	0.00588654	-0.0207486
ENST00000245620	protein_coding	ENSG00000204577	LILRB3	-0.0242739	0.00126016	-0.0387471	-0.00980076	-0.00746936	0.0168046	-0.0387762	0.00876418	-0.0673919	-0.0101604	-0.0139975	0.0247787
ENST00000252594	protein_coding	ENSG00000130305	NSUN5	0.0692069	0.000210688	0.0336949	0.104719	0.033705	-0.0355019	0.0646301	0.000525801	0.0291219	0.100138	0.0332028	-0.0314273
ENST00000254821	protein_coding	ENSG00000132485	ZRANB2	0.0116964	0.00429793	0.00384472	0.0195481	0.0063726	-0.00532379	0.0134187	0.0034895	0.00462277	0.0222147	0.00872581	-0.00469291
ENST00000257789	protein_coding	ENSG00000135336	ORC3	-0.0219217	0.00132355	-0.0349397	-0.00890363	-0.00570105	0.0162206	-0.0219706	0.00914237	-0.0382061	-0.0057352	-0.0057026	0.016268
ENST00000263390	protein_coding	ENSG00000105085	MED26	0.0367481	0.00539374	0.0114134	0.0620827	0.00527473	-0.0314733	0.0568191	0.00540824	0.0176311	0.096007	0.00452469	-0.0522944
ENST00000267415	protein_coding	ENSG00000092330	TINF2	-0.0179097	0.000421332	-0.0276418	-0.0081776	-0.00522289	0.0126868	-0.0170297	0.00213438	-0.0277104	-0.00634907	-0.00468588	0.0123439
ENST00000267884	protein_coding	ENSG00000140319	SRP14	-0.0287573	0.0006305	-0.0445961	-0.0129184	-0.0089834	0.0197739	-0.0233971	0.00376369	-0.0387724	-0.00802185	-0.00624769	0.0171494
ENST00000280758	protein_coding	ENSG00000151136	BTBD11	0.0795441	0.000847925	0.0338627	0.125226	0.0315565	-0.0479876	0.121229	0.00463243	0.0387495	0.203709	0.0577464	-0.0634828
ENST00000292393	protein_coding	ENSG00000166526	ZNF3	-0.0193836	0.000178883	-0.0291796	-0.00958755	-0.00791973	0.0114638	-0.0116406	0.0051065	-0.0196108	-0.00367031	-0.00621453	0.00542603
ENST00000295809	protein_coding	ENSG00000163565	IFI16	0.0326947	0.00561805	0.0100921	0.0552972	0.0224328	-0.0102619	0.0410421	0.003809	0.0139199	0.0681643	0.0300639	-0.0109782
ENST00000300305	protein_coding	ENSG00000159216	RUNX1	0.00815789	0.00795696	0.00223196	0.0140838	0.00631235	-0.00184554	0.0214595	0.00697646	0.00613445	0.0367846	0.0120398	-0.00941974
ENST00000303553	protein_coding	ENSG00000170906	NDUFA3	-0.00189968	0.00468645	-0.00318256	-0.000616811	-0.000586115	0.00131357	-0.00159028	0.00320387	-0.00262067	-0.000559888	-0.000431713	0.00115857
ENST00000312055	protein_coding	ENSG00000175216	CKAP5	0.0139539	0.00432897	0.00458913	0.0233188	0.00323563	-0.0107183	0.0175374	0.00114057	0.00727789	0.0277969	0.00548023	-0.0120571
ENST00000312352	protein_coding	ENSG00000152556	PFKM	0.00527935	0.006535	0.0015872	0.0089715	0.00360595	-0.0016734	0.00521223	0.00578337	0.00162349	0.00880096	0.00377657	-0.00143566
ENST00000314606	protein_coding	ENSG00000179115	FARSA	0.0625563	0.00280735	0.0226925	0.10242	0.0242708	-0.0382855	0.0655114	0.000266007	0.0319574	0.0990654	0.0273824	-0.0381291
ENST00000315367	protein_coding	ENSG00000175895	PLEKHF2	0.00803791	0.00440646	0.00261806	0.0134578	0.00269912	-0.00533879	0.00992261	0.00399815	0.00328694	0.0165583	0.00316016	-0.00676245
ENST00000318602	protein_coding	ENSG00000175899	A2M	0.0170674	0.000522573	0.00776998	0.0263648	0.0119157	-0.00515164	0.0131812	0.00218025	0.00499495	0.0213675	0.00831938	-0.00486185
ENST00000320580	protein_coding	ENSG00000175115	PACS1	0.016722	0.00601244	0.00509031	0.0283537	0.000194908	-0.0165271	0.0449065	0.000214344	0.0221012	0.0677118	0.00726545	-0.037641
ENST00000333646	protein_coding	ENSG00000184634	MED12	0.0321913	0.00225216	0.011892	0.0524905	0.0122019	-0.0199894	0.0455563	0.00771136	0.0124966	0.078616	0.0267626	-0.0187936
ENST00000335890	protein_coding	ENSG00000126756	UXT	0.00614524	0.00216544	0.00228549	0.010005	0.0029403	-0.00320494	0.00834303	0.0020076	0.00314235	0.0135437	0.00375295	-0.00459008
ENST00000349721	protein_coding	ENSG00000080503	SMARCA2	0.00777476	0.00118255	0.00322292	0.0123266	0.00210858	-0.00566617	0.0146875	0.0041975	0.00486917	0.0245059	0.00258464	-0.0121029
ENST00000355637	protein_coding	ENSG00000078328	RBFOX1	0.0248938	0.00043042	0.0114734	0.0383142	0.00239501	-0.0224988	0.0304758	0.00098572	0.0128313	0.0481204	0.00178218	-0.0286936
ENST00000358807	protein_coding	ENSG00000135596	MICAL1	0.0703484	0.000781159	0.0305986	0.110098	0.00873627	-0.0616121	0.0643551	0.00602674	0.0192411	0.109469	0.0202076	-0.0441474
ENST00000359171	protein_coding	ENSG00000110713	NUP98	0.00207362	0.00142685	0.00082865	0.00331858	0.00125826	-0.000815351	0.00205235	0.00911777	0.000535575	0.00356912	0.00114108	-0.00091127
ENST00000359273	protein_coding	ENSG00000074582	BCS1L	0.0307785	0.00848172	0.00826227	0.0532948	0.0063307	-0.0244478	0.0428807	0.00160525	0.0168668	0.0688947	0.00921916	-0.0336616
ENST00000359842	protein_coding	ENSG00000143171	RXRG	0.0290849	0.00625506	0.00866182	0.0495079	0.0163563	-0.0127286	0.0337469	0.00721159	0.00957153	0.0579222	0.021609	-0.0121379
ENST00000360905	protein_coding	ENSG00000082805	ERC1	0.0190253	0.00215509	0.0071141	0.0309366	0.00576994	-0.0132554	0.0296612	0.00194051	0.0113258	0.0479965	0.0136172	-0.016044
ENST00000366988	protein_coding	ENSG00000117691	NENF	0.0182481	0.00493677	0.0057678	0.0307285	0.0118466	-0.00640155	0.0255905	0.000323293	0.0120611	0.0391199	0.0127442	-0.0128463
ENST00000367265	protein_coding	ENSG00000117139	KDM5B	-0.00338776	0.00648761	-0.00579294	-0.000982585	-0.000558713	0.00282905	-0.00649977	0.00491399	-0.010962	-0.00203754	0.000296826	0.0067966
ENST00000367510	protein_coding	ENSG00000121481	RNF2	-0.0272576	0.00843043	-0.047139	-0.00737623	-0.0210167	0.00624095	-0.035318	0.00214356	-0.0572904	-0.0133455	-0.0176322	0.0176857
ENST00000368057	protein_coding	ENSG00000162739	SLAMF6	0.171545	0.00382217	0.0576709	0.285419	0.0950568	-0.0764883	0.19386	0.00674293	0.056066	0.331653	0.0718186	-0.122041
ENST00000368059	protein_coding	ENSG00000162739	SLAMF6	-0.168334	0.0046096	-0.282524	-0.0541428	-0.0936039	0.0747297	-0.188889	0.00563166	-0.320336	-0.0574415	-0.100191	0.0886976
ENST00000368730	protein_coding	ENSG00000056972	TRAF3IP2	-0.00734495	0.00385756	-0.0122495	-0.00244042	-0.000859211	0.00648574	-0.010124	0.00085137	-0.015953	-0.00429501	-0.00111462	0.0090094
ENST00000372146	protein_coding	ENSG00000125484	GTF3C4	0.00813233	0.0099612	0.00207097	0.0141937	0.000646484	-0.00748585	0.0107878	0.00207555	0.00410544	0.0174702	0.00113504	-0.00965278
ENST00000373899	processed_transcript	ENSG00000108064	TFAM	0.0197112	0.00501421	0.00619127	0.0332311	0.012201	-0.0075102	0.0225497	0.0070756	0.00636489	0.0387346	0.00771339	-0.0148363
ENST00000373949	protein_coding	ENSG00000009780	FAM76A	-0.019253	0.0059604	-0.0327797	-0.00572624	-0.0145904	0.00466261	-0.0191307	0.00976447	-0.0334262	-0.00483533	-0.00750925	0.0116215
ENST00000374823	protein_coding	ENSG00000099250	NRP1	-0.0030974	0.00242059	-0.00506498	-0.00112982	-0.00153063	0.00156677	-0.00460763	0.00137562	-0.00736368	-0.00185158	-0.00193456	0.00267307
ENST00000375153	protein_coding	ENSG00000040487	SLC66A1	-0.02717	0.00184318	-0.043824	-0.0105159	0.00456216	0.0317321	-0.0329382	0.0091611	-0.0573114	-0.00856504	0.00839367	0.0413319
ENST00000379412	protein_coding	ENSG00000134333	LDHA	0.0215608	0.0010048	0.00916391	0.0339577	0.00593068	-0.0156301	0.0162513	0.0041354	0.00546445	0.0270381	0.00270941	-0.0135419
ENST00000381072	retained_intron	ENSG00000067057	PFKP	0.01962	0.0086216	0.00532969	0.0339104	0.00704785	-0.0125722	0.0244627	0.00791138	0.00681444	0.042111	0.00797157	-0.0164911
ENST00000392339	protein_coding	ENSG00000141526	SLC16A3	-0.0448974	0.00279468	-0.0734931	-0.0163016	-0.0105166	0.0343808	-0.0374224	0.000121768	-0.0555998	-0.019245	-0.0115613	0.0258611
ENST00000393559	protein_coding	ENSG00000091136	LAMB1	-0.00303506	0.00365591	-0.00504963	-0.0010205	-0.000914942	0.00212012	-0.00348858	0.00417353	-0.00583882	-0.00113834	-0.00114093	0.00234765
ENST00000394266	protein_coding	ENSG00000103037	SETD6	0.0194347	0.00153566	0.00771341	0.0311559	0.000144993	-0.0192897	0.0196068	0.00864781	0.00524728	0.0339663	0.00145318	-0.0181536
ENST00000394701	protein_coding	ENSG00000164022	AIMP1	0.015608	0.0030062	0.00556153	0.0256544	0.00683248	-0.00877548	0.0169852	0.000336943	0.00807951	0.0258908	0.00676512	-0.0102201
ENST00000394817	protein_coding	ENSG00000120725	SIL1	0.0345338	0.00529493	0.0108258	0.0582418	0.00822666	-0.0263071	0.0526366	0.00576499	0.0163203	0.0889529	0.0235731	-0.0290635
ENST00000395819	protein_coding	ENSG00000124225	PMEPA1	-0.0212647	0.000326612	-0.0325957	-0.00993369	-0.00551707	0.0157476	-0.0050259	0.00589015	-0.00855188	-0.00149991	-0.00102074	0.00400516
ENST00000396861	protein_coding	ENSG00000111640	GAPDH	-0.0013032	0.0082955	-0.00225394	-0.000352458	2.75135e-05	0.00133071	-0.00111834	0.00823682	-0.00193355	-0.000303132	2.55e-05	0.00114385
ENST00000399310	protein_coding	ENSG00000214960	CRPPA	-0.0255007	0.00567168	-0.0432542	-0.00774724	-0.00903926	0.0164614	-0.0461845	0.00283132	-0.0760049	-0.0163642	-0.0141345	0.03205
ENST00000399804	protein_coding	ENSG00000156304	SCAF4	0.0282419	0.00404234	0.00928418	0.0471997	0.0087553	-0.0194866	0.0321269	0.00852551	0.00872015	0.0555336	0.00776073	-0.0243662
ENST00000405878	protein_coding	ENSG00000196419	XRCC6	-0.00104371	0.00167769	-0.00167883	-0.000408601	-0.000371208	0.000672505	-0.00135187	0.000424994	-0.00208041	-0.000623326	-0.00042763	0.000924239
ENST00000409218	protein_coding	ENSG00000180398	MCFD2	-0.00134094	0.00144235	-0.00215056	-0.00053132	-0.000448444	0.000892495	-0.00198684	0.000314635	-0.00304007	-0.000933603	-0.000694571	0.00129227
ENST00000413432	protein_coding	ENSG00000006607	FARP2	-0.00863541	0.00438245	-0.0144549	-0.00281595	-0.00584919	0.00278622	-0.0171923	0.00159238	-0.0275969	-0.00678779	-0.00981104	0.00738131
ENST00000415022	protein_coding	ENSG00000007545	CRAMP1	0.0273577	0.0088411	0.00718878	0.0475265	0.0156529	-0.0117047	-0.0135949	0.00697136	-0.0232723	-0.00391757	-0.00102739	0.0125676
ENST00000416167	protein_coding	ENSG00000167244	IGF2	0.0034628	0.00360527	0.00117447	0.00575113	0.000961757	-0.00250105	0.00422873	0.00670036	0.00122366	0.00723379	0.00129463	-0.00293409
ENST00000420217	nonsense_mediated_decay	ENSG00000222011	FAM185A	0.0322218	0.00356062	0.0109832	0.0534603	0.00877944	-0.0234424	0.0394311	0.00330357	0.0136242	0.0652379	0.0142503	-0.0251807
ENST00000421954	protein_coding	ENSG00000135537	AFG1L	-0.0132983	0.00777332	-0.0229414	-0.00365517	-0.00859264	0.00470567	-0.0230768	0.0078148	-0.0398169	-0.0063367	-0.00909767	0.0139791
ENST00000422447	protein_coding	ENSG00000134333	LDHA	-0.0228337	0.0079871	-0.0392447	-0.00642275	-0.00383954	0.0189942	-0.0171836	0.00845867	-0.0296095	-0.00475774	-0.00195239	0.0152312
ENST00000424830	protein_coding	ENSG00000130021	PUDP	-0.0134042	0.00475602	-0.022542	-0.00426653	-0.00482298	0.00858126	-0.0152715	0.00192984	-0.0246966	-0.00584634	-0.00466636	0.0106051
ENST00000425178	protein_coding	ENSG00000163596	ICA1L	0.00868965	0.00279616	0.00311697	0.0142623	0.00368838	-0.00500127	0.0132443	0.00481871	0.0042284	0.0222601	0.00465103	-0.00859325
ENST00000425762	protein_coding	ENSG00000100804	PSMB5	-0.00412156	0.0055756	-0.00699392	-0.00124919	-0.00116571	0.00295584	-0.00514463	0.000526752	-0.00799027	-0.00229899	-0.00214553	0.00299911
ENST00000426052	protein_coding	ENSG00000136603	SKIL	0.0144037	0.00285083	0.00515115	0.0236563	0.00627065	-0.00813309	0.0167392	0.00513854	0.00527066	0.0282078	0.00865451	-0.00808473
ENST00000428326	protein_coding	ENSG00000204463	BAG6	-0.00275267	0.00955014	-0.00479845	-0.00070688	-0.000431472	0.00232119	-0.00402821	0.000739492	-0.00630358	-0.00175285	-0.000658381	0.00336983
ENST00000428799	nonsense_mediated_decay	ENSG00000196236	XPNPEP3	0.0170919	0.00955922	0.00441094	0.0297729	0.00658389	-0.010508	0.0190393	0.00177036	0.00746824	0.0306104	0.0104381	-0.00860124
ENST00000429557	protein_coding	ENSG00000169733	RFNG	0.0595562	0.00654977	0.0173415	0.101771	0.0183469	-0.0412092	0.0616794	0.00260998	0.0223991	0.10096	0.0214528	-0.0402266
ENST00000430524	protein_coding	ENSG00000099901	RANBP1	0.012306	0.00108379	0.0051197	0.0194924	0.00332031	-0.00898573	0.0096493	0.00337929	0.00334497	0.0159536	0.00325083	-0.00639847
ENST00000431721	protein_coding	ENSG00000068745	IP6K2	-0.00850573	0.00666149	-0.0145644	-0.00244704	-0.000174003	0.00833173	-0.00876245	0.00274627	-0.014361	-0.00316392	-0.000689073	0.00807338
ENST00000434052	retained_intron	ENSG00000142396	ERVK3-1	0.0297952	0.000890086	0.0127067	0.0468838	0.0156596	-0.0141356	0.0231538	0.00721048	0.00655152	0.0397561	0.0142788	-0.00887504
ENST00000434127	protein_coding	ENSG00000187678	SPRY4	0.0602984	0.00177264	0.023485	0.0971118	0.0260402	-0.0342582	0.0693315	0.00651091	0.0203649	0.118298	0.02133	-0.0480015
ENST00000443729	protein_coding	ENSG00000164002	EXO5	-0.0559023	0.00444852	-0.093651	-0.0181536	-0.0228535	0.0330488	-0.0629251	0.00155729	-0.100884	-0.0249667	-0.024219	0.0387062
ENST00000444100	protein_coding	ENSG00000162928	PEX13	0.00347557	0.00746315	0.00098358	0.00596756	0.00103959	-0.00243598	0.00432632	0.0098169	0.00110587	0.00754677	0.00141217	-0.00291415
ENST00000448382	protein_coding	ENSG00000121716	PILRB	0.0158566	0.00127882	0.00646467	0.0252486	0.00936663	-0.00648999	0.0131223	0.00912018	0.00346695	0.0227777	0.00809041	-0.00503189
ENST00000448394	processed_transcript	ENSG00000099901	RANBP1	-0.0157689	0.00193395	-0.0254381	-0.00609971	-0.00681933	0.00894959	-0.00721979	0.00359991	-0.0119013	-0.00253829	-0.00224254	0.00497725
ENST00000450460	nonsense_mediated_decay	ENSG00000083642	PDS5B	0.0151835	0.00109946	0.00635633	0.0240107	0.0057649	-0.00941863	0.0159515	0.00456245	0.00520834	0.0266947	0.0061061	-0.00984541
ENST00000455564	retained_intron	ENSG00000198844	ARHGEF15	-0.0113027	0.00510502	-0.0190693	-0.0035362	-0.0038051	0.00749765	-0.013327	0.0082417	-0.0230422	-0.00361185	-0.00210929	0.0112177
ENST00000455972	protein_coding	ENSG00000135063	FAM189A2	0.0249987	0.000687395	0.0109608	0.0390367	0.00606031	-0.0189384	0.0435662	0.000979085	0.0184273	0.0687052	0.0102797	-0.0332865
ENST00000458212	protein_coding	ENSG00000173744	AGFG1	0.0140482	0.00709763	0.00399573	0.0241007	0.0045485	-0.0094997	0.0175483	0.0055959	0.00535052	0.0297461	0.00845424	-0.00909405
ENST00000458395	protein_coding	ENSG00000121486	TRMT1L	0.0182778	0.00285073	0.00646769	0.0300879	0.000945435	-0.0173323	0.0237972	0.000771773	0.0102107	0.0373836	0.00405196	-0.0197452
ENST00000459758	retained_intron	ENSG00000214021	TTLL3	0.0183486	0.00491277	0.00575227	0.030945	0.0023483	-0.0160003	0.0353458	0.00270104	0.0126365	0.0580551	0.00185555	-0.0334903
ENST00000460942	processed_transcript	ENSG00000196975	ANXA4	0.0132514	0.0008169	0.00567285	0.02083	0.00596199	-0.00728944	0.00954075	0.000278731	0.00455058	0.0145309	0.00314975	-0.006391
ENST00000461709	protein_coding	ENSG00000263155	MYZAP	0.0179502	0.00335815	0.00614615	0.0297543	0.00472974	-0.0132205	0.0185449	0.00180025	0.00710811	0.0299817	0.00465424	-0.0138907
ENST00000462012	processed_transcript	ENSG00000198625	MDM4	-0.00940582	0.00433012	-0.0157249	-0.0030867	-0.000682988	0.00872283	-0.0229074	0.000588239	-0.035535	-0.0102799	-0.00196299	0.0209445
ENST00000462743	processed_transcript	ENSG00000107521	HPS1	-0.0143157	0.00515391	-0.0241671	-0.00446417	-0.00784977	0.00646589	-0.0255473	0.00240624	-0.0417659	-0.00932864	-0.0111447	0.0144025
ENST00000462744	processed_transcript	ENSG00000172456	FGGY	-0.00359574	0.00345822	-0.00595103	-0.00124045	-0.00161262	0.00198312	-0.0048708	0.00365988	-0.00807903	-0.00166258	-0.00225279	0.00261802
ENST00000462806	retained_intron	ENSG00000127824	TUBA4A	-0.00906015	0.00395994	-0.0150929	-0.00302742	-0.00232379	0.00673636	-0.0109976	0.0022651	-0.0178971	-0.0040982	-0.00328693	0.0077107
ENST00000463054	retained_intron	ENSG00000102595	UGGT2	-0.00439727	0.00371528	-0.00730542	-0.00148912	-0.00146848	0.0029288	-0.00968928	0.000975495	-0.0152819	-0.00409663	-0.00618685	0.00350242
ENST00000463280	protein_coding	ENSG00000168297	PXK	-0.00317509	0.00114012	-0.00504519	-0.00130499	-0.000788424	0.00238667	-0.00679755	0.00224516	-0.0110681	-0.00252702	-0.00176995	0.00502759
ENST00000464989	retained_intron	ENSG00000072195	SPEG	-0.00434646	0.00255807	-0.00710583	-0.00158708	-0.000757495	0.00358896	-0.00408285	0.00521135	-0.00689184	-0.00127386	0.000244457	0.00432731
ENST00000465076	nonsense_mediated_decay	ENSG00000176986	SEC24C	-0.0202226	0.00162894	-0.0325208	-0.00792443	-0.00722357	0.012999	-0.0214586	0.00151647	-0.0343998	-0.00851742	-0.00615812	0.0153005
ENST00000465393	protein_coding	ENSG00000154310	TNIK	-0.023546	0.00199869	-0.038131	-0.00896107	-0.00644158	0.0171045	-0.0317734	0.00144266	-0.0507824	-0.0127644	-0.00881997	0.0229534
ENST00000465842	retained_intron	ENSG00000100288	CHKB	-0.0197234	0.00371605	-0.0328037	-0.00664305	-0.00767751	0.0120459	-0.0163124	0.00376515	-0.0271306	-0.00549421	-0.00709224	0.00922016
ENST00000467900	retained_intron	ENSG00000172939	OXSR1	-0.018305	0.00159788	-0.0293773	-0.00723258	-0.00267078	0.0156342	-0.0122007	0.00280723	-0.0200449	-0.00435655	-0.00116603	0.0110347
ENST00000468778	retained_intron	ENSG00000005448	WDR54	-0.0470288	0.0023065	-0.0767563	-0.0173014	-0.0142999	0.0327289	-0.0342809	0.00353186	-0.0569488	-0.011613	-0.0150292	0.0192516
ENST00000468850	retained_intron	ENSG00000163872	YEATS2	-0.0117227	0.00268348	-0.0192493	-0.00419612	-0.00120727	0.0105154	-0.0157636	0.00544686	-0.0266974	-0.00482969	-0.00316792	0.0125956
ENST00000469865	retained_intron	ENSG00000133026	MYH10	-0.0161325	0.00113809	-0.0255912	-0.00667371	-0.00673054	0.00940192	-0.0220703	0.000684823	-0.0344786	-0.00966198	-0.00574751	0.0163228
ENST00000471274	processed_transcript	ENSG00000153707	PTPRD	-0.0332297	0.000552963	-0.0516824	-0.014777	-0.0106032	0.0226265	-0.0373331	0.00226604	-0.0608894	-0.0137768	-0.00867096	0.0286621
ENST00000473554	processed_transcript	ENSG00000135913	USP37	-0.0302237	0.0020781	-0.0491287	-0.0113187	-0.00248965	0.0277341	-0.0267416	0.00896741	-0.0464833	-0.00699993	-0.00386476	0.0228769
ENST00000473664	protein_coding	ENSG00000101276	SLC52A3	0.0682756	0.00708238	0.0192655	0.117286	0.00701342	-0.0612621	0.147383	0.00532481	0.0452351	0.24953	0.0341877	-0.113195
ENST00000473968	protein_coding	ENSG00000125962	ARMCX5	-0.0289282	0.00245062	-0.0472182	-0.0106382	-0.0122666	0.0166616	-0.0279841	0.00283714	-0.0459753	-0.0099929	-0.0111903	0.0167938
ENST00000474751	processed_transcript	ENSG00000160703	NLRX1	0.0120976	0.00494658	0.00378587	0.0204092	0.0015082	-0.0105894	0.0123787	0.00441956	0.00400674	0.0207506	0.00168264	-0.010696
ENST00000475838	processed_transcript	ENSG00000183778	B3GALT5	0.089546	0.00984458	0.0226094	0.156483	0.0350295	-0.0545165	0.142881	0.00374398	0.0481437	0.237619	0.0491154	-0.093766
ENST00000476135	processed_transcript	ENSG00000048052	HDAC9	-0.00708312	0.00778358	-0.0122054	-0.00196087	-0.00259584	0.00448728	-0.00825037	0.00891881	-0.0143229	-0.00217783	-0.00185137	0.006399
ENST00000476448	processed_transcript	ENSG00000112118	MCM3	-0.0179768	8.4751e-05	-0.0266961	-0.0092575	-0.0111688	0.00680799	-0.0156862	0.00103731	-0.0248757	-0.00649669	-0.00802851	0.00765768
ENST00000479218	protein_coding	ENSG00000126653	NSRP1	-0.0185736	0.0044524	-0.0311795	-0.00596778	-0.00875169	0.00982193	-0.0177768	0.00769913	-0.0306747	-0.00487902	-0.00491691	0.0128599
ENST00000479790	processed_transcript	ENSG00000165487	MICU2	0.0030906	0.00400768	0.00102585	0.00515536	0.00304898	-4.16241e-05	0.0045853	0.000846209	0.00196574	0.00720486	0.00407484	-0.000510462
ENST00000482410	processed_transcript	ENSG00000023041	ZDHHC6	-0.00839365	0.00265194	-0.0137762	-0.00301113	-0.0020913	0.00630234	-0.0102023	0.00982227	-0.017848	-0.00255668	-0.00274371	0.00745863
ENST00000483470	retained_intron	ENSG00000204469	PRRC2A	-0.0210768	0.000584488	-0.0326994	-0.00945415	-0.00299477	0.018082	-0.0189766	0.00745915	-0.032564	-0.00538918	-0.00327604	0.0157005
ENST00000483873	protein_coding	ENSG00000125484	GTF3C4	-0.00813233	0.0099612	-0.0141937	-0.00207097	-0.000646484	0.00748585	-0.0107878	0.00207555	-0.0174702	-0.00410544	-0.00113504	0.00965278
ENST00000484181	nonsense_mediated_decay	ENSG00000114054	PCCB	-0.00716281	0.000495947	-0.0110599	-0.00326577	-0.00256097	0.00460185	-0.00913151	0.000119849	-0.0135876	-0.00467542	-0.00291009	0.00622142
ENST00000484875	protein_coding	ENSG00000196562	SULF2	0.0348174	0.00316057	0.0122153	0.0574194	0.0271644	-0.00765297	0.0412004	0.00698802	0.0117336	0.0706671	0.0353415	-0.00585885
ENST00000489136	processed_transcript	ENSG00000100395	L3MBTL2	0.0265215	0.000646659	0.0116033	0.0414397	0.00566383	-0.0208577	0.0335844	0.000186186	0.0164083	0.0507605	0.00878921	-0.0247952
ENST00000489188	processed_transcript	ENSG00000116754	SRSF11	-0.00440745	0.00162634	-0.0070921	-0.0017228	-0.000664059	0.00374339	-0.00602043	0.00372165	-0.0100245	-0.00201638	-0.000494379	0.00552606
ENST00000489671	protein_coding	ENSG00000114126	TFDP2	0.00954161	0.00153814	0.00377614	0.0153071	0.00217671	-0.0073649	0.0141271	0.00967938	0.00359476	0.0246595	0.00593257	-0.00819456
ENST00000489782	retained_intron	ENSG00000189409	MMP23B	-0.191217	0.000967801	-0.302551	-0.0798822	-0.0677067	0.12351	-0.178335	0.00287434	-0.293666	-0.0630043	-0.0433036	0.135031
ENST00000490308	retained_intron	ENSG00000159023	EPB41	-0.00789319	0.00131736	-0.0125967	-0.00318965	-0.00268808	0.00520512	-0.0080037	0.000348723	-0.0122504	-0.00375704	-0.00375552	0.00424818
ENST00000491799	retained_intron	ENSG00000164062	APEH	-0.00217182	0.00394652	-0.00362138	-0.000722271	-0.00092496	0.00124686	-0.0016057	0.00847779	-0.00278545	-0.000425945	-0.000518395	0.0010873
ENST00000491881	processed_transcript	ENSG00000009844	VTA1	-0.00547656	0.00322156	-0.00904722	-0.00190591	-0.00223337	0.00324319	-0.00436804	0.00440717	-0.00732913	-0.00140695	-0.00198288	0.00238516
ENST00000492991	processed_transcript	ENSG00000136819	C9orf78	-0.0233822	0.00105729	-0.0367775	-0.00998691	-0.00944163	0.0139406	-0.0235982	0.00105595	-0.0371136	-0.0100828	-0.0122209	0.0113773
ENST00000493491	processed_transcript	ENSG00000150995	ITPR1	0.00260485	0.00931258	0.000686109	0.00452359	0.00120177	-0.00140308	0.00555599	0.00721544	0.00159754	0.00951444	0.00218193	-0.00337406
ENST00000494282	protein_coding	ENSG00000146416	AIG1	0.0105845	0.00891673	0.00283709	0.0183318	0.00280934	-0.00777512	0.0143354	0.00878704	0.00385813	0.0248127	0.0089894	-0.00534603
ENST00000494517	protein_coding	ENSG00000173230	GOLGB1	0.00680931	0.00959556	0.00172261	0.011896	5.12133e-05	-0.0067581	0.0103265	0.00359666	0.0035023	0.0171507	0.00133812	-0.00898837
ENST00000494924	retained_intron	ENSG00000182621	PLCB1	0.00123837	0.00362687	0.00041711	0.00205963	0.000779557	-0.000458815	0.00382022	0.00300407	0.00135498	0.00628547	0.00183969	-0.00198054
ENST00000497108	processed_transcript	ENSG00000143437	ARNT	0.0045315	0.00150504	0.00179577	0.00726723	0.00188817	-0.00264333	0.00216367	0.00363937	0.00073247	0.00359487	0.000952641	-0.00121103
ENST00000498717	processed_transcript	ENSG00000181804	SLC9A9	0.018673	0.00472657	0.00594164	0.0314044	0.00432747	-0.0143455	0.0136654	0.00778602	0.0037786	0.0235522	0.00076416	-0.0129012
ENST00000502396	protein_coding	ENSG00000146147	MLIP	0.0131648	0.000346606	0.00624251	0.020087	0.00213574	-0.011029	0.0249166	0.000323267	0.0118054	0.0380277	0.0064172	-0.0184994
ENST00000502654	processed_transcript	ENSG00000138757	G3BP2	-0.000604093	0.000251199	-0.000918505	-0.000289681	-6.45786e-05	0.000539514	-0.000551954	0.00161188	-0.000888737	-0.000215172	-0.000125076	0.000426879
ENST00000503240	retained_intron	ENSG00000145882	PCYOX1L	-0.0603865	0.00855322	-0.10456	-0.0162128	-0.0132547	0.0471319	-0.0539879	0.00788139	-0.0932772	-0.0146986	-0.0111383	0.0428495
ENST00000503732	processed_transcript	ENSG00000120725	SIL1	-0.0207051	0.0060008	-0.0351853	-0.00622498	-0.00937128	0.0113338	-0.0298153	0.0086573	-0.0516323	-0.0079982	-0.0161129	0.0137024
ENST00000503809	protein_coding	ENSG00000177311	ZBTB38	-0.00199919	0.00103291	-0.00315871	-0.000839667	-0.00036151	0.00163768	-0.00203759	0.00563732	-0.0034525	-0.000622671	-0.000288132	0.00174946
ENST00000504335	retained_intron	ENSG00000183963	SMTN	-0.0103309	0.00896357	-0.0178772	-0.00278463	-0.0064799	0.003851	-0.0133174	0.00661636	-0.0226658	-0.00396899	-0.00857819	0.00473921
ENST00000504383	retained_intron	ENSG00000068366	ACSL4	-0.00968845	0.00499081	-0.0163519	-0.00302498	-0.00448567	0.00520279	-0.0117729	0.00359345	-0.0195725	-0.00397335	-0.00713589	0.00463704
ENST00000504432	protein_coding	ENSG00000151247	EIF4E	-0.00537891	0.00286842	-0.00884347	-0.00191436	0.000179204	0.00555812	-0.0130787	0.00235209	-0.0213117	-0.00484575	0.00360415	0.0166829
ENST00000506282	processed_transcript	ENSG00000123219	CENPK	-0.0193161	0.00833669	-0.0334551	-0.00517712	-0.00425282	0.0150633	-0.042277	0.00161481	-0.0680774	-0.0164767	-0.0179237	0.0243534
ENST00000508634	retained_intron	ENSG00000090316	MAEA	-0.0109014	0.00812711	-0.018828	-0.00297487	-0.00465488	0.00624655	-0.00861558	0.00637288	-0.0146836	-0.0025476	-0.00426813	0.00434745
ENST00000509373	protein_coding	ENSG00000081189	MEF2C	-0.00028856	0.00353457	-0.000478854	-9.82656e-05	-0.000102683	0.000185877	-0.00139224	0.000192378	-0.00210088	-0.000683603	-0.000222584	0.00116966
ENST00000509662	protein_coding	ENSG00000017260	ATP2C1	-0.00486823	0.00517655	-0.00823097	-0.00150549	-0.000429071	0.00443916	-0.00403972	0.00585721	-0.00685946	-0.00121998	0.000583802	0.00462352
ENST00000510314	protein_coding	ENSG00000183624	HMCES	-0.00947088	9.34828e-05	-0.0140938	-0.00484797	-0.000287614	0.00918327	-0.0116997	3.83e-05	-0.0170753	-0.00632403	-0.000969314	0.0107304
ENST00000511026	processed_transcript	ENSG00000005882	PDK2	-0.0047369	0.00142876	-0.00757115	-0.00190266	-0.0016558	0.00308111	-0.00452199	0.00388592	-0.00752259	-0.00152138	-0.00171437	0.00280761
ENST00000511852	nonsense_mediated_decay	ENSG00000163293	NIPAL1	-0.0226337	0.000127724	-0.0338701	-0.0113973	-0.00372659	0.0189071	-0.0328442	0.000357675	-0.0504669	-0.0152216	-0.00509104	0.0277532
ENST00000511925	nonsense_mediated_decay	ENSG00000077684	JADE1	0.00489742	0.00161052	0.00192158	0.00787326	0.00113128	-0.00376614	0.00527788	0.00866612	0.00141525	0.00914051	0.00114296	-0.00413492
ENST00000513547	processed_transcript	ENSG00000008294	SPAG9	-0.00431641	0.00513945	-0.00728362	-0.0013492	-0.00144211	0.0028743	-0.00134684	0.00492512	-0.00227171	-0.000421958	-0.000321821	0.00102501
ENST00000519486	retained_intron	ENSG00000184347	SLIT3	-0.0147626	0.00126466	-0.0235183	-0.00600677	0.00183455	0.0165971	-0.019371	0.00412104	-0.0323178	-0.00642419	-0.00391966	0.0154513
ENST00000519516	protein_coding	ENSG00000175895	PLEKHF2	-0.00803791	0.00440646	-0.0134578	-0.00261806	-0.00269912	0.00533879	-0.00992261	0.00399815	-0.0165583	-0.00328694	-0.00316016	0.00676245
ENST00000521591	protein_coding	ENSG00000145901	TNIP1	0.0432419	0.00339376	0.0149141	0.0715697	0.0070465	-0.0361954	0.0444685	0.00842645	0.0120021	0.0769348	0.00730124	-0.0371672
ENST00000524970	protein_coding	ENSG00000154096	THY1	-0.109322	0.00309222	-0.179954	-0.0386901	-0.0439406	0.0653817	-0.0977023	0.00495727	-0.164254	-0.0311506	-0.0397211	0.0579812
ENST00000526594	retained_intron	ENSG00000137693	YAP1	-0.00639037	0.00545078	-0.0108068	-0.00197397	-0.00382382	0.00256655	-0.00614323	0.000687238	-0.00958878	-0.00269767	-0.00339125	0.00275198
ENST00000526797	nonsense_mediated_decay	ENSG00000127054	INTS11	-0.0132796	0.0010049	-0.0209855	-0.00557375	-0.00523403	0.0080456	-0.0141957	0.000104421	-0.0211752	-0.00721611	-0.00465096	0.00954472
ENST00000527328	retained_intron	ENSG00000185122	HSF1	-0.0165593	0.00644996	-0.0281671	-0.00495144	-0.00336682	0.0131924	-0.0182307	0.00534699	-0.0307026	-0.00575879	-0.00198434	0.0162463
ENST00000529469	protein_coding	ENSG00000110693	SOX6	-0.0120466	0.00688167	-0.0206454	-0.00344788	0.00247825	0.0145249	-0.014912	0.00516796	-0.0252104	-0.00461353	0.0035244	0.0184364
ENST00000529615	processed_transcript	ENSG00000109881	CCDC34	-0.0502413	0.00843324	-0.0870376	-0.0134451	-0.00238803	0.0478533	-0.0740799	0.00139321	-0.118662	-0.0294976	0.000315988	0.0743959
ENST00000529919	protein_coding	ENSG00000198561	CTNND1	0.00296075	0.00133169	0.0011864	0.00473509	0.00118578	-0.00177497	0.00584462	0.00944608	0.00148785	0.0102014	0.00134459	-0.00450003
ENST00000530031	protein_coding	ENSG00000127054	INTS11	0.0109001	0.00788322	0.00296738	0.0188328	0.0017727	-0.00912738	0.0108751	0.00378762	0.00365159	0.0180986	0.0019207	-0.00895441
ENST00000530554	protein_coding	ENSG00000167323	STIM1	-0.00838863	0.00552001	-0.0141908	-0.00258646	-0.00552874	0.00285989	-0.00605139	0.00478397	-0.0101471	-0.00195563	-0.00347535	0.00257604
ENST00000530661	nonsense_mediated_decay	ENSG00000185122	HSF1	0.00421809	0.00313263	0.00147283	0.00696335	0.00193114	-0.00228695	0.00418337	0.0043162	0.00136165	0.00700509	0.00187862	-0.00230475
ENST00000533037	nonsense_mediated_decay	ENSG00000172500	FIBP	-0.0111053	0.00145934	-0.0177525	-0.00445807	-0.00390266	0.00720262	-0.0122029	0.00089139	-0.0191857	-0.00522018	-0.00354852	0.0086544
ENST00000533180	retained_intron	ENSG00000149262	INTS4	-0.0198909	0.00535557	-0.0336298	-0.00615203	-0.00320285	0.0166881	-0.0228062	0.00324785	-0.0376915	-0.00792086	-0.00528272	0.0175234
ENST00000533216	retained_intron	ENSG00000162300	ZFPL1	-0.0247682	0.00222986	-0.0401884	-0.00934789	-0.00971654	0.0150516	-0.0236786	0.00512187	-0.0398155	-0.00754179	-0.00973643	0.0139422
ENST00000533441	retained_intron	ENSG00000172977	KAT5	-0.016442	0.00829097	-0.0284295	-0.00445448	0.00128629	0.0177283	-0.0142654	0.00527545	-0.0241045	-0.0044264	-0.000176231	0.0140892
ENST00000534138	retained_intron	ENSG00000010361	FUZ	-0.0157247	0.00273071	-0.0258136	-0.00563579	-0.00233141	0.0133933	-0.0240434	0.00173286	-0.038776	-0.0093109	-0.00657941	0.017464
ENST00000534486	processed_transcript	ENSG00000173120	KDM2A	-0.00663937	0.00775619	-0.0114611	-0.00181763	-0.0016654	0.00497397	-0.0108076	0.00420066	-0.0180435	-0.00357169	-0.00207117	0.00873642
ENST00000535516	retained_intron	ENSG00000134905	CARS2	-0.000734533	0.00176512	-0.00117592	-0.000293142	-3.6184e-05	0.000698349	-0.00262243	0.0069479	-0.00449256	-0.000752293	0.000652646	0.00327507
ENST00000536384	protein_coding	ENSG00000168528	SERINC2	0.0338218	0.00508943	0.0105062	0.0571374	0.0164892	-0.0173326	0.0481208	0.00964277	0.0122346	0.084007	0.0151944	-0.0329264
ENST00000539545	nonsense_mediated_decay	ENSG00000123094	RASSF8	0.0201536	0.0050368	0.00635573	0.0339515	0.0100456	-0.0101081	0.0334366	0.000316514	0.0158731	0.0510001	0.0178388	-0.0155977
ENST00000539599	protein_coding	ENSG00000151148	UBE3B	0.0162087	0.00120206	0.00673603	0.0256813	-0.00370764	-0.0199163	0.0122149	0.00386278	0.00416988	0.0202599	-0.00385516	-0.01607
ENST00000542567	processed_transcript	ENSG00000175899	A2M	-0.00449771	0.00964213	-0.00785981	-0.00113561	-0.00240073	0.00209698	-0.000615249	0.00837465	-0.00106656	-0.000163937	-0.000145233	0.000470016
ENST00000542836	protein_coding	ENSG00000011347	SYT7	-0.0946223	0.00297789	-0.156046	-0.0331989	-0.0585153	0.036107	-0.122848	0.000387565	-0.188528	-0.0571685	-0.0718775	0.0509706
ENST00000543118	retained_intron	ENSG00000064490	RFXANK	0.00909422	0.00574075	0.00275652	0.0154319	0.0045397	-0.00455452	0.00921027	0.00767145	0.00255711	0.0158634	0.00449992	-0.00471035
ENST00000543501	retained_intron	ENSG00000149761	NUDT22	-0.0198837	0.00244325	-0.0325266	-0.00724079	-0.00921566	0.0106681	-0.0153703	0.00971519	-0.0267682	-0.00397238	-0.00730321	0.0080671
ENST00000543646	protein_coding	ENSG00000135677	GNS	0.00656818	0.00990559	0.00166207	0.0114743	0.00327084	-0.00329734	0.00117482	0.000966763	0.000493062	0.00185658	0.000476747	-0.000698072
ENST00000546416	retained_intron	ENSG00000120798	NR2C1	-0.00477106	0.00509151	-0.00806022	-0.0014819	-0.000618484	0.00415257	-0.00518162	0.00590842	-0.00880627	-0.00155696	-0.0010186	0.00416301
ENST00000546604	nonsense_mediated_decay	ENSG00000205323	SARNP	0.00697898	0.00912309	0.00180098	0.012157	0.00158469	-0.00539429	0.00742406	0.00717415	0.00208615	0.012762	0.00340709	-0.00401697
ENST00000548632	protein_coding	ENSG00000139637	MYG1	-0.00502936	0.00731849	-0.00864913	-0.00140959	0.00079791	0.00582727	-0.00452306	0.00974315	-0.00790263	-0.00114349	0.00127841	0.00580147
ENST00000550478	processed_transcript	ENSG00000139531	SUOX	-0.00172945	0.00464591	-0.002909	-0.000549894	-0.000678851	0.0010506	-0.00207873	0.00970247	-0.00363393	-0.000523532	-0.0010872	0.000991534
ENST00000550952	protein_coding	ENSG00000196531	NACA	0.00906812	0.00119938	0.0037961	0.0143401	0.00227622	-0.00679191	0.00679492	0.00235262	0.0025788	0.011011	0.00137658	-0.00541834
ENST00000551111	retained_intron	ENSG00000110844	PRPF40B	-0.00738108	0.00112026	-0.011698	-0.00306418	-0.00212697	0.00525411	-0.00838051	0.0044085	-0.0140327	-0.00272833	-0.001761	0.00661951
ENST00000552328	retained_intron	ENSG00000066084	DIP2B	-0.0300328	0.000274144	-0.0458277	-0.0142379	-0.00610902	0.0239238	-0.020688	0.00100021	-0.0327116	-0.00866439	-0.0109202	0.00976782
ENST00000553273	nonsense_mediated_decay	ENSG00000092020	PPP2R3C	-0.0128811	0.0037874	-0.0214225	-0.00433975	-0.00188572	0.0109954	-0.0193827	0.000608742	-0.030231	-0.0085344	-0.00583982	0.0135429
ENST00000556423	retained_intron	ENSG00000133997	MED6	0.00919444	0.0010467	0.00383821	0.0145507	0.00182375	-0.00737069	0.00985698	0.00727176	0.00277913	0.0169348	0.00607247	-0.00378451
ENST00000557955	nonsense_mediated_decay	ENSG00000104043	ATP8B4	-0.009849	0.00796406	-0.0170086	-0.00268943	-0.00365843	0.00619056	-0.0122466	0.00441599	-0.0205221	-0.00397125	-0.00188352	0.0103631
ENST00000558408	protein_coding	ENSG00000100897	DCAF11	-0.0107025	0.000496474	-0.0165477	-0.0048574	-0.000786837	0.00991571	-0.012741	0.00165462	-0.0204793	-0.00500278	-0.00222138	0.0105197
ENST00000560694	retained_intron	ENSG00000173821	RNF213	-0.0069569	0.00293602	-0.0114325	-0.00248128	-0.00299022	0.00396668	-0.0102076	0.00677815	-0.0174352	-0.00298003	-0.00459371	0.00561393
ENST00000560764	processed_transcript	ENSG00000140262	TCF12	-0.00298029	7.65808e-05	-0.00441647	-0.00154411	-0.000393986	0.0025863	-0.00407872	0.000739981	-0.00639907	-0.00175837	-0.0005974	0.00348132
ENST00000562008	protein_coding	ENSG00000125170	DOK4	0.0532892	0.00398304	0.0177165	0.088862	0.0181389	-0.0351504	0.0620346	0.00360189	0.021053	0.103016	0.0271295	-0.0349051
ENST00000562863	retained_intron	ENSG00000103064	SLC7A6	0.0103695	0.000461521	0.0047445	0.0159946	0.00216325	-0.00820627	0.0149638	0.000264575	0.00720673	0.0227209	0.00492708	-0.0100367
ENST00000563011	protein_coding	ENSG00000140718	FTO	-0.00407878	0.00156032	-0.00653895	-0.0016186	-0.000464982	0.00361379	-0.00373587	0.00342059	-0.00618159	-0.00129015	-0.000914133	0.00282174
ENST00000566458	protein_coding	ENSG00000205937	RNPS1	-0.000554079	0.00864942	-0.000961498	-0.000146661	-2.92695e-05	0.00052481	-0.000672457	0.00987983	-0.00117605	-0.00016886	1.27e-05	0.000685186
ENST00000566993	nonsense_mediated_decay	ENSG00000005189	REXO5	-0.026883	0.00529397	-0.0454544	-0.00831151	-0.0153838	0.0114991	-0.0578145	0.00195199	-0.0937535	-0.0218756	-0.0308372	0.0269773
ENST00000567314	processed_transcript	ENSG00000167186	COQ7	0.0174164	0.000265028	0.00847424	0.0263585	0.00420482	-0.0132115	0.0150151	0.00657936	0.00446929	0.025561	0.00516502	-0.00985013
ENST00000569897	retained_intron	ENSG00000137842	TMEM62	-0.0163598	0.000542413	-0.025384	-0.00733564	-0.00315149	0.0132083	-0.0171477	0.000631515	-0.0267036	-0.00759183	-0.00731466	0.00983308
ENST00000570486	nonsense_mediated_decay	ENSG00000167840	ZNF232	0.0180632	0.00516052	0.00575965	0.0303668	0.0106039	-0.00745934	0.0234922	0.00258	0.00868083	0.0383036	0.0140454	-0.00944681
ENST00000571253	protein_coding	ENSG00000170296	GABARAP	-0.00234281	0.00479289	-0.00393046	-0.000755161	-0.000717626	0.00162519	-0.00194144	0.00687778	-0.00331467	-0.000568209	-0.000815066	0.00112637
ENST00000571346	retained_intron	ENSG00000174231	PRPF8	-0.00278141	0.00878409	-0.00481595	-0.000746875	-0.00098174	0.00179967	-0.00371867	0.00130334	-0.00592207	-0.00151527	-0.000927947	0.00279072
ENST00000571392	retained_intron	ENSG00000102967	DHODH	-0.0115385	0.00441865	-0.0192946	-0.00378244	-0.00489324	0.00664529	-0.0177754	0.00528102	-0.0300097	-0.00554109	-0.00647806	0.0112973
ENST00000572199	retained_intron	ENSG00000129219	PLD2	0.0178119	0.00042719	0.00816211	0.0274617	0.00507384	-0.0127381	0.0200288	0.00367759	0.00672568	0.0333319	0.00488229	-0.0151465
ENST00000573483	retained_intron	ENSG00000004660	CAMKK1	-0.0271323	0.00295024	-0.0446187	-0.00964581	-0.0103062	0.0168261	-0.0282141	0.00419283	-0.0472318	-0.00919644	-0.01186	0.0163541
ENST00000573808	protein_coding	ENSG00000167261	DPEP2	0.0345331	0.00165943	0.0134688	0.0555975	0.024851	-0.00968218	0.0549241	0.00600823	0.0163841	0.0934641	0.0388503	-0.0160738
ENST00000575979	retained_intron	ENSG00000132359	RAP1GAP2	-0.0762768	0.000633597	-0.119109	-0.0334441	-0.0431063	0.0331705	-0.0705158	0.00809488	-0.122012	-0.0190194	-0.0496341	0.0208817
ENST00000576346	protein_coding	ENSG00000073969	NSF	-0.0144696	0.00290126	-0.0236975	-0.0052417	-0.00192169	0.0125479	-0.0111083	0.00838487	-0.0192345	-0.00298225	-0.00662092	0.00448743
ENST00000580038	nonsense_mediated_decay	ENSG00000079134	THOC1	-0.00145027	0.00434138	-0.0024252	-0.000475349	-0.000777189	0.000673085	-0.00178309	0.00359477	-0.00295912	-0.000607061	-0.000829123	0.000953968
ENST00000580654	protein_coding	ENSG00000073584	SMARCE1	0.00520884	0.00491047	0.00163316	0.00878452	0.00181326	-0.00339558	0.00556997	0.00755614	0.00154472	0.00959523	0.0010345	-0.00453547
ENST00000581424	retained_intron	ENSG00000170921	TANC2	-0.00640966	0.000181372	-0.00965967	-0.00315965	-0.00378686	0.00262281	-0.0107826	0.000402259	-0.0165833	-0.00498188	-0.00619937	0.00458324
ENST00000582565	retained_intron	ENSG00000141027	NCOR1	-0.00425618	0.00175475	-0.00686634	-0.00164602	-0.00112772	0.00312845	-0.00469997	0.00632127	-0.00801921	-0.00138072	-0.000137712	0.00456226
ENST00000584570	processed_transcript	ENSG00000180901	KCTD2	-0.00128874	0.00189645	-0.00208597	-0.000491499	3.10758e-05	0.00131981	-0.00148556	0.0010036	-0.00235115	-0.000619974	6.67e-05	0.00155223
ENST00000585842	nonsense_mediated_decay	ENSG00000105258	POLR2I	-0.00501936	1.61472e-06	-0.00695159	-0.00308713	-0.00182018	0.00319918	-0.00643656	1.62e-06	-0.00891044	-0.00396268	-0.00233205	0.00410451
ENST00000586114	protein_coding	ENSG00000131467	PSME3	-0.0420346	0.000970979	-0.06639	-0.0176791	-0.0204896	0.0215449	-0.0375434	0.0097645	-0.0655965	-0.00949025	-0.0159608	0.0215826
ENST00000586776	processed_transcript	ENSG00000099864	PALM	-0.0274184	0.00475732	-0.0461705	-0.0086663	-0.00673835	0.0206801	-0.0156262	0.00745515	-0.0266076	-0.00464468	-0.00814687	0.00747929
ENST00000587843	nonsense_mediated_decay	ENSG00000067836	ROGDI	-0.0148079	0.00449037	-0.024817	-0.00479878	-0.00353962	0.0112683	-0.0168115	0.00921754	-0.0292422	-0.00438067	-0.00466763	0.0121438
ENST00000588991	protein_coding	ENSG00000105220	GPI	0.00869894	0.00585144	0.00266773	0.0147302	0.00168902	-0.00700992	0.0107922	0.00638302	0.00322444	0.01836	0.00333032	-0.0074619
ENST00000589073	nonsense_mediated_decay	ENSG00000065989	PDE4A	-0.0171727	0.000553178	-0.0266588	-0.00768667	-0.00419194	0.0129808	-0.0229209	0.000237144	-0.0347526	-0.0110893	-0.00781288	0.015108
ENST00000592991	processed_transcript	ENSG00000168675	LDLRAD4	0.000522978	0.00563242	0.000159156	0.0008868	0.000125124	-0.000397854	0.0011	0.00877263	0.00029012	0.00190988	0.000346535	-0.000753467
ENST00000592993	protein_coding	ENSG00000125503	PPP1R12C	0.0227473	0.00563768	0.00687324	0.0386214	0.00833039	-0.0144169	0.0252458	0.00235284	0.00925529	0.0412363	0.010903	-0.0143427
ENST00000593021	protein_coding	ENSG00000179115	FARSA	-0.0531185	0.00679659	-0.090645	-0.0155921	-0.0201131	0.0330054	-0.0418809	0.00565157	-0.0706279	-0.0131339	-0.0126066	0.0292743
ENST00000593700	retained_intron	ENSG00000182472	CAPN12	-0.0390269	0.00865219	-0.0676696	-0.0103841	-0.0113684	0.0276584	-0.129073	0.00953038	-0.22472	-0.0334255	-0.0484287	0.0806441
ENST00000595045	retained_intron	ENSG00000074181	NOTCH3	-0.018371	0.00162821	-0.0295228	-0.00721916	-0.00217156	0.0161994	-0.0354116	0.000176222	-0.0533523	-0.0174708	-0.00458116	0.0308304
ENST00000596482	protein_coding	ENSG00000051128	HOMER3	0.0577857	0.000224404	0.0278362	0.0877352	0.0229625	-0.0348232	0.0566085	0.000765571	0.0243113	0.0889056	0.019304	-0.0373044
ENST00000599105	protein_coding	ENSG00000131408	NR1H2	0.0143581	0.00029777	0.0067923	0.0219238	0.00467725	-0.00968081	0.0211268	0.00378492	0.00717951	0.0350741	0.00812578	-0.013001
ENST00000602783	retained_intron	ENSG00000177380	PPFIA3	0.106838	0.00210107	0.0406872	0.172988	0.0305868	-0.0762508	0.135848	0.00319526	0.0469947	0.224702	0.0489071	-0.0869411
ENST00000602970	processed_transcript	ENSG00000170035	UBE2E3	-0.00167072	0.00881753	-0.00290466	-0.000436779	-0.000429015	0.00124171	-0.0025633	0.00147686	-0.00410657	-0.00102003	-0.000885092	0.00167821
ENST00000604925	protein_coding	ENSG00000266028	SRGAP2	0.0024589	0.00838855	0.000659966	0.00425784	0.000537826	-0.00192108	0.00735263	0.00604961	0.00219189	0.0125134	0.00185649	-0.00549614
ENST00000605613	retained_intron	ENSG00000099260	PALMD	-0.00852004	0.00710512	-0.0146122	-0.00242792	-0.00197876	0.00654128	-0.00820514	0.00577228	-0.0139229	-0.00248742	-0.00217121	0.00603393
ENST00000620292	retained_intron	ENSG00000172785	CBWD1	0.00626435	0.000306833	0.00296186	0.00956684	0.00257269	-0.00369166	0.00382544	0.00775677	0.00104725	0.00660364	0.00110256	-0.00272288
ENST00000622186	protein_coding	ENSG00000131389	SLC6A6	0.0471474	0.00514475	0.014604	0.0796908	0.00462356	-0.0425238	0.0597357	0.00711275	0.0168325	0.102639	0.00773922	-0.0519965
ENST00000626119	protein_coding	ENSG00000111652	COPS7A	-0.0132649	0.0049796	-0.022332	-0.00419783	-0.00571388	0.00755103	-0.0159888	0.00153265	-0.0255898	-0.00638791	-0.00569925	0.0102896
ENST00000626946	retained_intron	ENSG00000108231	LGI1	-0.00620306	0.00268748	-0.0101864	-0.00221975	-0.00188888	0.00431418	-0.00613005	0.00902602	-0.0106483	-0.00161181	-0.00263437	0.00349569
ENST00000630047	protein_coding	ENSG00000108231	LGI1	-0.00296892	0.00435687	-0.00497142	-0.00096642	-0.00139134	0.00157758	-0.00542232	0.00881003	-0.00941459	-0.00143004	-0.00264303	0.00277929
ENST00000634258	protein_coding	ENSG00000198198	SZT2	0.00465168	0.00360021	0.00158795	0.0077154	0.00191009	-0.00274159	0.00979535	0.00388189	0.00328011	0.0163106	0.00550103	-0.00429431
ENST00000635849	protein_coding	ENSG00000049618	ARID1B	0.00171654	0.0080955	0.000466958	0.00296612	0.000503368	-0.00121317	0.00272139	0.00157886	0.00107059	0.00437219	0.000682862	-0.00203853
ENST00000636091	processed_transcript	ENSG00000140718	FTO	-0.00170934	0.00594446	-0.00290083	-0.000517853	-0.000230439	0.0014789	-0.00263774	0.00596337	-0.00447643	-0.000799057	-0.00033691	0.00230084
ENST00000637015	protein_coding	ENSG00000049618	ARID1B	0.00101762	0.0024575	0.000370186	0.00166505	0.000370339	-0.00064728	0.00249249	0.00182404	0.00095338	0.0040316	0.000969998	-0.00152249
ENST00000641763	processed_transcript	ENSG00000109339	MAPK10	-0.00188564	0.00112735	-0.00299859	-0.000772687	-0.000459834	0.0014258	-0.00655578	0.004581	-0.0110198	-0.00209176	-0.000841946	0.00571383
ENST00000643711	retained_intron	ENSG00000048707	VPS13D	-0.00980765	0.00521161	-0.0165877	-0.00302756	-0.00412182	0.00568583	-0.012618	0.00769886	-0.0217498	-0.00348618	-0.00468813	0.00792987
ENST00000645123	retained_intron	ENSG00000135063	FAM189A2	-0.0181201	0.00183401	-0.0292372	-0.0070031	-0.00477564	0.0133445	-0.0274703	0.00169992	-0.0441647	-0.0107759	-0.00885211	0.0186182
ENST00000646045	protein_coding	ENSG00000082074	FYB1	-0.0372623	0.000907239	-0.0586404	-0.0158841	-0.0117387	0.0255236	-0.0627113	0.00135774	-0.100067	-0.0253555	-0.0213982	0.0413131
ENST00000646394	protein_coding	ENSG00000125779	PANK2	-0.0271789	0.00921004	-0.0472674	-0.00709028	-0.0213104	0.00586842	-0.0446763	0.00228543	-0.0726895	-0.0166631	-0.0291591	0.0155172
ENST00000646501	protein_coding	ENSG00000154122	ANKH	-0.00734019	0.00707057	-0.0125426	-0.0021378	0.00234321	0.0096834	-0.00744281	0.00292694	-0.0122228	-0.00266283	0.000419772	0.00786258
ENST00000646753	protein_coding	ENSG00000092330	TINF2	0.0171588	8.81939e-05	0.00881486	0.0255028	0.00560411	-0.0115547	0.0195554	7.64e-06	0.0113374	0.0277734	0.0057901	-0.0137653
ENST00000647489	nonsense_mediated_decay	ENSG00000284770	TBCE	-0.0025389	0.00155399	-0.00407895	-0.00099885	-0.000112544	0.00242636	-0.00344366	0.000839883	-0.0054204	-0.00146691	-0.000247433	0.00319622
ENST00000671102	protein_coding	ENSG00000108641	B9D1	0.013533	0.000478246	0.00614552	0.0209204	0.00723152	-0.00630146	0.0124007	0.00792485	0.00341045	0.0213909	0.00588104	-0.00651963
ENST00000672331	nonsense_mediated_decay	ENSG00000100997	ABHD12	-0.014645	0.000576955	-0.0227693	-0.0065208	-0.0051657	0.00947934	-0.0262904	0.000640842	-0.0410675	-0.0115133	-0.0065494	0.019741
ENST00000673751	processed_transcript	ENSG00000020577	SAMD4A	0.0105849	0.00286198	0.0037741	0.0173957	0.00726457	-0.00332032	0.0138452	0.000854156	0.00595807	0.0217323	0.00893044	-0.00491475
ENST00000674969	retained_intron	ENSG00000106105	GARS1	-0.00250212	0.0049266	-0.00420794	-0.000796293	0.000158223	0.00266034	-0.0034909	0.000979364	-0.00550833	-0.00147347	5.18e-05	0.00354271
ENST00000675356	retained_intron	ENSG00000144061	NPHP1	0.0021364	0.00179869	0.000823261	0.00344953	0.000780913	-0.00135548	0.00168388	0.00147802	0.000664862	0.00270289	0.00091013	-0.000773746
ENST00000675974	retained_intron	ENSG00000171766	GATM	-0.00394958	0.00435723	-0.0066005	-0.00129865	-0.000681157	0.00326842	-0.003374	0.00657345	-0.00575554	-0.00099246	-0.000604384	0.00276962
ENST00000676347	protein_coding	ENSG00000060237	WNK1	0.0115534	0.00205404	0.00439943	0.0187073	0.000149275	-0.0114041	0.0112693	0.00372944	0.00383551	0.0187031	0.000487688	-0.0107816
ENST00000679720	protein_coding	ENSG00000197102	DYNC1H1	0.000679738	0.00345698	0.000231323	0.00112815	0.000201129	-0.000478608	0.000458012	0.00758302	0.00012693	0.000789094	0.000166351	-0.000291661
ENST00000680464	retained_intron	ENSG00000130340	SNX9	-0.00514346	0.00534615	-0.00869477	-0.00159215	-0.00193752	0.00320594	-0.00697184	0.000950118	-0.0109917	-0.00295201	-0.00258744	0.0043844
ENST00000681158	nonsense_mediated_decay	ENSG00000184014	DENND5A	-0.00189166	0.00946044	-0.00329929	-0.00048402	-0.00059556	0.0012961	-0.00276823	0.00184199	-0.00447603	-0.00106044	-0.000361536	0.0024067
ENST00000684304	retained_intron	ENSG00000148339	SLC25A25	-0.031987	0.00426234	-0.0534421	-0.010532	-0.0133529	0.0186342	-0.0394412	0.0042957	-0.0659857	-0.0128967	-0.0229907	0.0164504
ENST00000684340	retained_intron	ENSG00000072110	ACTN1	0.00943449	0.0077641	0.0026041	0.0162649	0.00407761	-0.00535688	0.0156878	0.0071462	0.00441384	0.0269617	0.00651765	-0.00917013
