# Supplementary material for: Calorie restriction modulates the transcription of genes related to stress response and longevity in human muscle: The CALERIE study
Source: Aging Cell. 2023 Oct 12;22(12):e13963. doi: 10.1111/acel.13963 (PMC10726900; doi:10.1111/acel.13963)
Supplement: Supplementary file 10 — Table S9. Identified significant pathways obtained through Ingenuity Pathway Analysis (IPA) at p < 0.05 taking for 328 genes (as mentioned in Tables S7 and S8) for which at one splicing variant transcript was found significant in differential transcript expression and/or differential transcript usage analysis between CR and AL in the LMM (linear over time). [file ACEL-22-e13963-s015.xlsx]

## Sheet: Sheet1
Table S9. Identified significant pathways at p<0.05 obtained through Ingenuity Pathway Analysis (IPA) at p<0.05 taking for 328 genes (as mentioned in Table S7 and S8) for which at one splicing variant transcript was found significant in DTE and/or DTU analysis between CR and AL in the LMM (linear over time).
Sl. No	Ingenuity Canonical Pathways	-log(p-value)	Ratio	Associated Genes/ Symbol
1	Glycolysis I	3.33	0.148	GAPDH,GPI,PFKM,PFKP
2	Adenine and Adenosine Salvage III	2.43	0.286	ADAT3,PNP
3	Purine Ribonucleosides Degradation to Ribose-1-phosphate	2.31	0.25	ADAT3,PNP
4	Huntington's Disease Signaling	2.24	0.0353	GNG2,HDAC9,ITPR1,NAPA,NCOR1,NSF,PLCB1,POLR2I,PSMB5,PSME3
5	TR/RXR Activation	2.23	0.0595	BCL3,NCOR1,PFKP,RXRG,SLC16A3
6	Cholecystokinin/Gastrin-mediated Signaling	2.23	0.0504	ITPR1,MAPK10,MEF2C,PLCB1,RHOBTB2,RND1
7	Germ Cell-Sertoli Cell Junction Signaling	2.04	0.0409	A2M,ACTN1,CTNND1,MAPK10,RHOBTB2,RND1,TUBA4A
8	Glutamate Receptor Signaling	1.9	0.0606	GNG2,GRINA,HOMER3,SLC1A4
9	Asparagine Biosynthesis I	1.87	1	ASNS
10	Sulfite Oxidation IV	1.87	1	SUOX
11	tRNA Charging	1.8	0.0769	CARS2,FARSA,GARS1
12	Telomere Extension by Telomerase	1.76	0.133	TINF2,XRCC6
13	Sirtuin Signaling Pathway	1.72	0.0308	GABARAP,HSF1,LDHA,NDUFA3,NR1H2,OGG1,PFKM,TUBA4A,XRCC6
14	Adenosine Nucleotides Degradation II	1.71	0.125	ADAT3,PNP
15	GDNF Family Ligand-Receptor Interactions	1.7	0.0526	DOK4,GFRA2,ITPR1,MAPK10
16	Hypoxia Signaling in the Cardiovascular System	1.7	0.0526	ARNT,LDHA,UBE2E3,UBE2T
17	Xanthine and Xanthosine Salvage	1.57	0.5	PNP
18	Glycine Degradation (Creatine Biosynthesis)	1.57	0.5	GATM
19	Purine Nucleotides Degradation II (Aerobic)	1.57	0.105	ADAT3,PNP
20	CXCR4 Signaling	1.54	0.0355	GNG2,ITPR1,MAPK10,PLCB1,RHOBTB2,RND1
21	Gαq Signaling	1.53	0.0353	GNG2,ITPR1,PLCB1,PLD2,RHOBTB2,RND1
22	Calcium Signaling	1.52	0.0321	ATP2C1,CAMKK1,GRINA,HDAC9,ITPR1,MEF2C,MYH10
23	Neurovascular Coupling Signaling Pathway	1.45	0.0311	GRINA,ITPR1,KCNJ8,PLCB1,PLD2,PNPLA8,STIM1
24	Oxytocin Signaling Pathway	1.4	0.0284	CAMKK1,GNG2,ITPR1,KCNJ8,MAPK10,MEF2C,MYH10,PLCB1
25	NADH Repair	1.39	0.333	GAPDH
26	Guanine and Guanosine Salvage I	1.39	0.333	PNP
27	Uridine-5'-phosphate Biosynthesis	1.39	0.333	DHODH
28	Adenine and Adenosine Salvage I	1.39	0.333	PNP
29	Reelin Signaling in Neurons	1.38	0.036	ARHGEF15,GRINA,MAP4K1,MAPK10,PDK2
30	Apelin Endothelial Signaling Pathway	1.36	0.0355	ARNT,GNG2,MAPK10,MEF2C,PLCB1
31	Hereditary Breast Cancer Signaling	1.34	0.0352	HDAC9,MLH1,POLR2I,SMARCA2,SMARCE1
32	Apelin Cardiomyocyte Signaling Pathway	1.33	0.0404	ARNT,ITPR1,MAPK10,PLCB1
33	Axonal Guidance Signaling	1.33	0.0236	ARHGEF15,EIF4E,FARP2,GNG2,MICAL1,MMP23B,NRP1,PLCB1,RND1,SLIT3,SRGAP2,TUBA4A
