# Supplementary material for: Calorie restriction modulates the transcription of genes related to stress response and longevity in human muscle: The CALERIE study
Source: Aging Cell. 2023 Oct 12;22(12):e13963. doi: 10.1111/acel.13963 (PMC10726900; doi:10.1111/acel.13963)
Supplement: Supplementary file 11 — Table S10. Listed of splicing variants that were found significant at p < 0.01 either in differential transcript expression or differential transcript usage analysis between CR and AL in the LMM (linear time) that were observed in selected pathways (as shown in Figure 5). [file ACEL-22-e13963-s011.xlsx]

## Sheet: Sheet1
Table S10. Listed of splicing variants that were found significant at p<0.01 either in differential transcript expression or differential transcript usage analysis between CR and AL in the LMM (linear time) that were observed in selected pathways (as shown in Figure 5).
Gene Name/ Symbol	Gene significant in DGE analysis at p<0.05?	ENST_id	ENST_biotype	Transcript significant (DTE/DTU)?
GRINA	yes	ENST00000531992	retained_intron	DTE
KCNJ8	yes	ENST00000240662	protein_coding	DTE
TINF2	yes	ENST00000267415	protein_coding	DTE+DTU
TINF2	yes	ENST00000646753	protein_coding	DTE+DTU
UBE2T	yes	ENST00000646651	protein_coding	DTE
ARNT		ENST00000497108	processed_transcript	DTU
BCL3		ENST00000164227	protein_coding	DTU
CAMKK1		ENST00000573483	retained_intron	DTU
CARS2		ENST00000535516	retained_intron	DTU
DOK4		ENST00000562008	protein_coding	DTU
FARSA		ENST00000314606	protein_coding	DTU
FARSA		ENST00000593021	protein_coding	DTU
GABARAP		ENST00000571253	protein_coding	DTU
GAPDH		ENST00000396861	protein_coding	DTU
GARS1		ENST00000674969	retained_intron	DTU
GFRA2		ENST00000518077	protein_coding	DTE
GNG2		ENST00000554875	protein_coding	DTE
GPI		ENST00000588991	protein_coding	DTU
HOMER3		ENST00000596482	protein_coding	DTU
HSF1		ENST00000530661	nonsense_mediated_decay	DTE+DTU
HSF1		ENST00000527328	retained_intron	DTU
ITPR1		ENST00000493491	processed_transcript	DTU
LDHA		ENST00000379412	protein_coding	DTU
LDHA		ENST00000422447	protein_coding	DTU
MAPK10		ENST00000641763	processed_transcript	DTU
MEF2C		ENST00000509373	protein_coding	DTE+DTU
MYH10		ENST00000469865	retained_intron	DTE+DTU
NCOR1		ENST00000582565	retained_intron	DTE+DTU
NDUFA3		ENST00000303553	protein_coding	DTE+DTU
NR1H2		ENST00000599105	protein_coding	DTU
OGG1		ENST00000383825	processed_transcript	DTE
PFKM		ENST00000312352	protein_coding	DTU
PFKP		ENST00000381072	retained_intron	DTU
PLCB1		ENST00000494924	retained_intron	DTU
RXRG		ENST00000359842	protein_coding	DTU
SLC16A3		ENST00000392339	protein_coding	DTU
SLC1A4		ENST00000493121	processed_transcript	DTE
TUBA4A		ENST00000462806	retained_intron	DTU
UBE2E3		ENST00000602970	processed_transcript	DTU
XRCC6		ENST00000405878	protein_coding	DTE+DTU
