# Supplementary material for: Calorie restriction modulates the transcription of genes related to stress response and longevity in human muscle: The CALERIE study
Source: Aging Cell. 2023 Oct 12;22(12):e13963. doi: 10.1111/acel.13963 (PMC10726900; doi:10.1111/acel.13963)
Supplement: Supplementary file 12 — Table S11. Beta, slope, p‐value for 80 significant differentially change splicing variant that were supported by both Kallisto and RSEM approaches both in differential transcript expression and differential transcript usage analysis between CR and AL in the LMM (linear over time) at p < 0.01. [file ACEL-22-e13963-s003.xlsx]

## Sheet: Sheet1
Table S11. Beta, slope, p-value for 80 significant differentially change splicing variant that were supported by both Kallisto and RSEM approaches both in differential transcript expression (DTE) and differential transcript usage (DTU) analysis between CR and AL in the LMM (linear over time) at p<0.01.
				DTE												DTU
				Kallisto						RSEM						Kallisto						RSEM
ENST_id	ENST_biotype	ENSG_id	Gene Name/ Symbol	Beta	p-value	LCI	UCI	CR Slope	AL Slope	Beta	p-value	LCI	UCI	CR Slope	AL Slope	Beta	p-value	LCI	UCI	CR Slope	AL Slope	Beta	p-value	LCI	UCI	CR Slope	AL Slope
ENST00000216879	protein_coding	ENSG00000088833	NSFL1C	0.182489	0.0045181	0.0596409	0.305337	0.0275308	-0.154958	0.139512	0.00194504	0.0539391	0.225084	0.0405201	-0.0989914	0.0111779	0.00858305	0.00303888	0.0193169	0.00127009	-0.00990781	0.0266351	0.000429869	0.0124072	0.0408631	0.00588654	-0.0207486
ENST00000245620	protein_coding	ENSG00000204577	LILRB3	-0.0151856	0.00223078	-0.0247521	-0.00561905	-0.00550221	0.00968336	-0.0139272	0.00396596	-0.0232229	-0.00463157	-0.0045349	0.00939232	-0.0242739	0.00126016	-0.0387471	-0.00980076	-0.00746936	0.0168046	-0.0387762	0.00876418	-0.0673919	-0.0101604	-0.0139975	0.0247787
ENST00000252594	protein_coding	ENSG00000130305	NSUN5	0.151381	0.000458223	0.0692393	0.233523	0.0864267	-0.0649546	0.114821	0.000686382	0.0503771	0.179265	0.0675606	-0.0472606	0.0692069	0.000210688	0.0336949	0.104719	0.033705	-0.0355019	0.0646301	0.000525801	0.0291219	0.100138	0.0332028	-0.0314273
ENST00000267415	protein_coding	ENSG00000092330	TINF2	-0.105456	0.000724014	-0.165158	-0.0457548	-0.0342828	0.0711736	-0.0742685	0.00203241	-0.120514	-0.028023	-0.0207199	0.0535486	-0.0179097	0.000421332	-0.0276418	-0.0081776	-0.00522289	0.0126868	-0.0170297	0.00213438	-0.0277104	-0.00634907	-0.00468588	0.0123439
ENST00000292393	protein_coding	ENSG00000166526	ZNF3	-0.121511	0.000113011	-0.180802	-0.0622191	-0.0477053	0.0738053	-0.0445852	0.0047103	-0.0747956	-0.0143749	-0.0217746	0.0228106	-0.0193836	0.000178883	-0.0291796	-0.00958755	-0.00791973	0.0114638	-0.0116406	0.0051065	-0.0196108	-0.00367031	-0.00621453	0.00542603
ENST00000303553	protein_coding	ENSG00000170906	NDUFA3	-0.193698	0.00276619	-0.317418	-0.0699771	-0.0775396	0.116158	-0.136891	0.00358627	-0.227101	-0.046681	-0.0507358	0.0861553	-0.00189968	0.00468645	-0.00318256	-0.000616811	-0.000586115	0.00131357	-0.00159028	0.00320387	-0.00262067	-0.000559888	-0.000431713	0.00115857
ENST00000355637	protein_coding	ENSG00000078328	RBFOX1	0.186796	0.00117534	0.0768368	0.296756	0.0702942	-0.116502	0.1583	0.00291568	0.0562816	0.260319	0.055647	-0.102653	0.0248938	0.00043042	0.0114734	0.0383142	0.00239501	-0.0224988	0.0304758	0.00098572	0.0128313	0.0481204	0.00178218	-0.0286936
ENST00000368059	protein_coding	ENSG00000162739	SLAMF6	-0.0563942	0.000796193	-0.0885226	-0.0242658	-0.0298545	0.0265397	-0.0219504	0.000489471	-0.0336704	-0.0102303	-0.0107277	0.0112227	-0.168334	0.0046096	-0.282524	-0.0541428	-0.0936039	0.0747297	-0.188889	0.00563166	-0.320336	-0.0574415	-0.100191	0.0886976
ENST00000368730	protein_coding	ENSG00000056972	TRAF3IP2	-0.0131971	0.00159858	-0.0212432	-0.0051511	-0.000113369	0.0130838	-0.0099668	0.00120384	-0.0158846	-0.00404899	-0.000356408	0.00961039	-0.00734495	0.00385756	-0.0122495	-0.00244042	-0.000859211	0.00648574	-0.010124	0.00085137	-0.015953	-0.00429501	-0.00111462	0.0090094
ENST00000373949	protein_coding	ENSG00000009780	FAM76A	-0.117118	0.000344208	-0.179546	-0.0546896	-0.0735008	0.043617	-0.0655833	0.0027432	-0.107644	-0.0235224	-0.0279884	0.0375949	-0.019253	0.0059604	-0.0327797	-0.00572624	-0.0145904	0.00466261	-0.0191307	0.00976447	-0.0334262	-0.00483533	-0.00750925	0.0116215
ENST00000393559	protein_coding	ENSG00000091136	LAMB1	-0.0343495	0.00177732	-0.0554461	-0.0132528	-0.00588432	0.0284652	-0.0252774	0.00241541	-0.0412883	-0.00926653	-0.00552615	0.0197512	-0.00303506	0.00365591	-0.00504963	-0.0010205	-0.000914942	0.00212012	-0.00348858	0.00417353	-0.00583882	-0.00113834	-0.00114093	0.00234765
ENST00000395819	protein_coding	ENSG00000124225	PMEPA1	-0.046085	0.00455764	-0.0773734	-0.0147966	-0.0122312	0.0338538	-0.00701396	0.00758053	-0.0120927	-0.00193523	-0.00121677	0.00579719	-0.0212647	0.000326612	-0.0325957	-0.00993369	-0.00551707	0.0157476	-0.0050259	0.00589015	-0.00855188	-0.00149991	-0.00102074	0.00400516
ENST00000399310	protein_coding	ENSG00000214960	CRPPA	-0.0692366	0.00184981	-0.111849	-0.0266245	-0.0294688	0.0397678	-0.0364634	0.00427995	-0.0610991	-0.0118276	-0.0128508	0.0236126	-0.0255007	0.00567168	-0.0432542	-0.00774724	-0.00903926	0.0164614	-0.0461845	0.00283132	-0.0760049	-0.0163642	-0.0141345	0.03205
ENST00000405878	protein_coding	ENSG00000196419	XRCC6	-0.0510132	0.00661038	-0.0871358	-0.0148906	-0.0207466	0.0302666	-0.0414371	0.00383008	-0.0689494	-0.0139248	-0.0133914	0.0280456	-0.00104371	0.00167769	-0.00167883	-0.000408601	-0.000371208	0.000672505	-0.00135187	0.000424994	-0.00208041	-0.000623326	-0.00042763	0.000924239
ENST00000409218	protein_coding	ENSG00000180398	MCFD2	-0.0234959	0.0023835	-0.0383977	-0.00859406	-0.00760988	0.015886	-0.0208596	0.000796961	-0.0327796	-0.00893962	-0.00779762	0.013062	-0.00134094	0.00144235	-0.00215056	-0.00053132	-0.000448444	0.000892495	-0.00198684	0.000314635	-0.00304007	-0.000933603	-0.000694571	0.00129227
ENST00000416167	protein_coding	ENSG00000167244	IGF2	0.0191988	0.00342291	0.00657524	0.0318224	0.00683471	-0.0123641	0.0113865	0.00536022	0.00348852	0.0192844	0.00416769	-0.00721877	0.0034628	0.00360527	0.00117447	0.00575113	0.000961757	-0.00250105	0.00422873	0.00670036	0.00122366	0.00723379	0.00129463	-0.00293409
ENST00000425762	protein_coding	ENSG00000100804	PSMB5	-0.140601	0.00355195	-0.233072	-0.0481301	-0.0663235	0.0742776	-0.142513	0.0013453	-0.227514	-0.0575115	-0.0727322	0.0697805	-0.00412156	0.0055756	-0.00699392	-0.00124919	-0.00116571	0.00295584	-0.00514463	0.000526752	-0.00799027	-0.00229899	-0.00214553	0.00299911
ENST00000429557	protein_coding	ENSG00000169733	RFNG	0.129027	0.00302336	0.0454143	0.212641	0.0580333	-0.0709941	0.0991705	0.00274111	0.035529	0.162812	0.0465902	-0.0525803	0.0595562	0.00654977	0.0173415	0.101771	0.0183469	-0.0412092	0.0616794	0.00260998	0.0223991	0.10096	0.0214528	-0.0402266
ENST00000430524	protein_coding	ENSG00000099901	RANBP1	0.0925909	0.00177725	0.0358898	0.149292	0.0187345	-0.0738564	0.0514204	0.00432075	0.0168097	0.0860311	0.0120875	-0.0393329	0.012306	0.00108379	0.0051197	0.0194924	0.00332031	-0.00898573	0.0096493	0.00337929	0.00334497	0.0159536	0.00325083	-0.00639847
ENST00000431721	protein_coding	ENSG00000068745	IP6K2	-0.111042	0.00992835	-0.194043	-0.0280406	-0.00566152	0.10538	-0.0527763	0.00507016	-0.0890328	-0.0165197	-8.93e-05	0.0526869	-0.00850573	0.00666149	-0.0145644	-0.00244704	-0.000174003	0.00833173	-0.00876245	0.00274627	-0.014361	-0.00316392	-0.000689073	0.00807338
ENST00000443729	protein_coding	ENSG00000164002	EXO5	-0.056219	0.0026706	-0.0920576	-0.0203805	-0.0233392	0.0328798	-0.0413731	0.0012676	-0.0658998	-0.0168463	-0.0174848	0.0238883	-0.0559023	0.00444852	-0.093651	-0.0181536	-0.0228535	0.0330488	-0.0629251	0.00155729	-0.100884	-0.0249667	-0.024219	0.0387062
ENST00000448394	processed_transcript	ENSG00000099901	RANBP1	-0.1211	0.00350752	-0.200539	-0.0416608	-0.0527763	0.0683238	-0.0334969	0.00799203	-0.0574745	-0.00951934	-0.0102672	0.0232297	-0.0157689	0.00193395	-0.0254381	-0.00609971	-0.00681933	0.00894959	-0.00721979	0.00359991	-0.0119013	-0.00253829	-0.00224254	0.00497725
ENST00000459758	retained_intron	ENSG00000214021	TTLL3	0.0763305	0.0065249	0.0221002	0.130561	0.0217771	-0.0545534	0.0716173	0.001574	0.0280182	0.115216	0.0202421	-0.0513752	0.0183486	0.00491277	0.00575227	0.030945	0.0023483	-0.0160003	0.0353458	0.00270104	0.0126365	0.0580551	0.00185555	-0.0334903
ENST00000460942	processed_transcript	ENSG00000196975	ANXA4	0.0838272	0.00836523	0.0224674	0.145187	0.0476905	-0.0361368	0.0334617	0.000215431	0.0162572	0.0506662	0.0110528	-0.022409	0.0132514	0.0008169	0.00567285	0.02083	0.00596199	-0.00728944	0.00954075	0.000278731	0.00455058	0.0145309	0.00314975	-0.006391
ENST00000461709	protein_coding	ENSG00000263155	MYZAP	0.0347	0.00219361	0.013081	0.0563191	0.00535043	-0.0293496	0.0262158	0.0020616	0.00998191	0.0424497	0.00407202	-0.0221438	0.0179502	0.00335815	0.00614615	0.0297543	0.00472974	-0.0132205	0.0185449	0.00180025	0.00710811	0.0299817	0.00465424	-0.0138907
ENST00000462743	processed_transcript	ENSG00000107521	HPS1	-0.0488779	0.00527198	-0.0826075	-0.0151483	-0.0208386	0.0280394	-0.0251725	0.00159021	-0.0405121	-0.00983304	-0.00642731	0.0187452	-0.0143157	0.00515391	-0.0241671	-0.00446417	-0.00784977	0.00646589	-0.0255473	0.00240624	-0.0417659	-0.00932864	-0.0111447	0.0144025
ENST00000463054	retained_intron	ENSG00000102595	UGGT2	-0.0484901	0.00318163	-0.0800265	-0.0169538	-0.0137129	0.0347773	-0.0215279	0.00895102	-0.0374597	-0.00559615	-0.0120881	0.00943981	-0.00439727	0.00371528	-0.00730542	-0.00148912	-0.00146848	0.0029288	-0.00968928	0.000975495	-0.0152819	-0.00409663	-0.00618685	0.00350242
ENST00000463280	protein_coding	ENSG00000168297	PXK	-0.0158135	0.00101816	-0.0249868	-0.0066402	-0.00537779	0.0104357	-0.0174918	0.00130197	-0.0278818	-0.00710182	-0.00522167	0.0122702	-0.00317509	0.00114012	-0.00504519	-0.00130499	-0.000788424	0.00238667	-0.00679755	0.00224516	-0.0110681	-0.00252702	-0.00176995	0.00502759
ENST00000468778	retained_intron	ENSG00000005448	WDR54	-0.0114103	0.0059536	-0.0194258	-0.00339478	-0.00392652	0.00748377	-0.00553161	0.00128645	-0.00882521	-0.00223801	-0.00168581	0.0038458	-0.0470288	0.0023065	-0.0767563	-0.0173014	-0.0142999	0.0327289	-0.0342809	0.00353186	-0.0569488	-0.011613	-0.0150292	0.0192516
ENST00000469865	retained_intron	ENSG00000133026	MYH10	-0.0612574	0.00277226	-0.10051	-0.0220049	-0.0289696	0.0322878	-0.0450685	0.000461468	-0.0696093	-0.0205277	-0.0154723	0.0295962	-0.0161325	0.00113809	-0.0255912	-0.00667371	-0.00673054	0.00940192	-0.0220703	0.000684823	-0.0344786	-0.00966198	-0.00574751	0.0163228
ENST00000471274	processed_transcript	ENSG00000153707	PTPRD	-0.0604552	0.00591766	-0.102776	-0.0181345	-0.00813343	0.0523218	-0.0473407	0.000695344	-0.0740633	-0.0206181	-0.00782834	0.0395124	-0.0332297	0.000552963	-0.0516824	-0.014777	-0.0106032	0.0226265	-0.0373331	0.00226604	-0.0608894	-0.0137768	-0.00867096	0.0286621
ENST00000473968	protein_coding	ENSG00000125962	ARMCX5	-0.0607889	0.00504372	-0.102372	-0.0192058	-0.0285999	0.032189	-0.0430078	0.00332157	-0.071143	-0.0148727	-0.0173141	0.0256938	-0.0289282	0.00245062	-0.0472182	-0.0106382	-0.0122666	0.0166616	-0.0279841	0.00283714	-0.0459753	-0.0099929	-0.0111903	0.0167938
ENST00000482410	processed_transcript	ENSG00000023041	ZDHHC6	-0.0461449	0.00388666	-0.0769838	-0.0153061	-0.0124528	0.0336922	-0.0421793	0.00752298	-0.0726909	-0.0116676	-0.0125835	0.0295958	-0.00839365	0.00265194	-0.0137762	-0.00301113	-0.0020913	0.00630234	-0.0102023	0.00982227	-0.017848	-0.00255668	-0.00274371	0.00745863
ENST00000484181	nonsense_mediated_decay	ENSG00000114054	PCCB	-0.0968637	0.00242158	-0.157975	-0.0357522	-0.0524317	0.0444319	-0.0684434	0.0028968	-0.112419	-0.0244674	-0.0331772	0.0352662	-0.00716281	0.000495947	-0.0110599	-0.00326577	-0.00256097	0.00460185	-0.00913151	0.000119849	-0.0135876	-0.00467542	-0.00291009	0.00622142
ENST00000489136	processed_transcript	ENSG00000100395	L3MBTL2	0.0864181	0.00132792	0.0346422	0.138194	0.0279168	-0.0585013	0.0606027	0.000423187	0.0277807	0.0934248	0.0189666	-0.0416362	0.0265215	0.000646659	0.0116033	0.0414397	0.00566383	-0.0208577	0.0335844	0.000186186	0.0164083	0.0507605	0.00878921	-0.0247952
ENST00000489188	processed_transcript	ENSG00000116754	SRSF11	-0.163985	0.00194506	-0.265493	-0.0624777	-0.0282617	0.135723	-0.131056	0.00367178	-0.217873	-0.0442378	-0.0213952	0.10966	-0.00440745	0.00162634	-0.0070921	-0.0017228	-0.000664059	0.00374339	-0.00602043	0.00372165	-0.0100245	-0.00201638	-0.000494379	0.00552606
ENST00000489782	retained_intron	ENSG00000189409	MMP23B	-0.0165524	0.000970479	-0.0261923	-0.00691255	-0.00217922	0.0143732	-0.0100538	0.00851792	-0.0174453	-0.00266238	0.000755886	0.0108097	-0.191217	0.000967801	-0.302551	-0.0798822	-0.0677067	0.12351	-0.178335	0.00287434	-0.293666	-0.0630043	-0.0433036	0.135031
ENST00000490308	retained_intron	ENSG00000159023	EPB41	-0.0864955	0.00210622	-0.140441	-0.0325496	-0.0287402	0.0577553	-0.0461469	0.000513644	-0.0714364	-0.0208574	-0.021937	0.0242099	-0.00789319	0.00131736	-0.0125967	-0.00318965	-0.00268808	0.00520512	-0.0080037	0.000348723	-0.0122504	-0.00375704	-0.00375552	0.00424818
ENST00000491881	processed_transcript	ENSG00000009844	VTA1	-0.0965768	0.00135692	-0.154048	-0.0391058	-0.0566493	0.0399275	-0.0563049	0.00270721	-0.092489	-0.0201209	-0.034048	0.0222569	-0.00547656	0.00322156	-0.00904722	-0.00190591	-0.00223337	0.00324319	-0.00436804	0.00440717	-0.00732913	-0.00140695	-0.00198288	0.00238516
ENST00000492991	processed_transcript	ENSG00000136819	C9orf78	-0.151384	0.00251081	-0.24601	-0.056759	-0.0746823	0.0767021	-0.118469	0.00739844	-0.20264	-0.0342987	-0.0658166	0.0526527	-0.0233822	0.00105729	-0.0367775	-0.00998691	-0.00944163	0.0139406	-0.0235982	0.00105595	-0.0371136	-0.0100828	-0.0122209	0.0113773
ENST00000502396	protein_coding	ENSG00000146147	MLIP	0.332924	0.000416798	0.155049	0.510798	0.0295656	-0.303358	0.326707	0.0010241	0.137352	0.516063	0.0432249	-0.283482	0.0131648	0.000346606	0.00624251	0.020087	0.00213574	-0.011029	0.0249166	0.000323267	0.0118054	0.0380277	0.0064172	-0.0184994
ENST00000502654	processed_transcript	ENSG00000138757	G3BP2	-0.0412814	0.00350464	-0.06846	-0.0141028	-0.00492807	0.0363533	-0.0167257	0.00252057	-0.0273948	-0.00605658	-0.00438788	0.0123378	-0.000604093	0.000251199	-0.000918505	-0.000289681	-6.45786e-05	0.000539514	-0.000551954	0.00161188	-0.000888737	-0.000215172	-0.000125076	0.000426879
ENST00000503809	protein_coding	ENSG00000177311	ZBTB38	-0.0527245	0.000772594	-0.0824937	-0.0229553	-0.0123265	0.040398	-0.0370804	0.00163451	-0.0595823	-0.0145786	-0.00817119	0.0289092	-0.00199919	0.00103291	-0.00315871	-0.000839667	-0.00036151	0.00163768	-0.00203759	0.00563732	-0.0034525	-0.000622671	-0.000288132	0.00174946
ENST00000504383	retained_intron	ENSG00000068366	ACSL4	-0.0690413	0.00281436	-0.11345	-0.0246323	-0.0345901	0.0344512	-0.0378655	0.00899585	-0.0658443	-0.00988662	-0.0249552	0.0129103	-0.00968845	0.00499081	-0.0163519	-0.00302498	-0.00448567	0.00520279	-0.0117729	0.00359345	-0.0195725	-0.00397335	-0.00713589	0.00463704
ENST00000504432	protein_coding	ENSG00000151247	EIF4E	-0.103811	0.00353249	-0.172061	-0.0355624	-0.0173631	0.0864484	-0.11152	0.00286091	-0.183033	-0.0400071	0.0107951	0.122315	-0.00537891	0.00286842	-0.00884347	-0.00191436	0.000179204	0.00555812	-0.0130787	0.00235209	-0.0213117	-0.00484575	0.00360415	0.0166829
ENST00000506282	processed_transcript	ENSG00000123219	CENPK	-0.022138	0.00438633	-0.0370959	-0.00718017	-0.00353396	0.0186041	-0.00673483	0.000745854	-0.0105688	-0.00290088	-0.00222859	0.00450623	-0.0193161	0.00833669	-0.0334551	-0.00517712	-0.00425282	0.0150633	-0.042277	0.00161481	-0.0680774	-0.0164767	-0.0179237	0.0243534
ENST00000509373	protein_coding	ENSG00000081189	MEF2C	-0.194799	0.00015841	-0.292357	-0.09724	-0.0401057	0.154693	-0.137111	0.000567991	-0.21289	-0.0613333	-0.0284103	0.108701	-0.00028856	0.00353457	-0.000478854	-9.82656e-05	-0.000102683	0.000185877	-0.00139224	0.000192378	-0.00210088	-0.000683603	-0.000222584	0.00116966
ENST00000509662	protein_coding	ENSG00000017260	ATP2C1	-0.13054	0.00203793	-0.212035	-0.0490458	-0.0116729	0.118868	-0.0426443	0.00315136	-0.0703947	-0.0148939	0.00707106	0.0497154	-0.00486823	0.00517655	-0.00823097	-0.00150549	-0.000429071	0.00443916	-0.00403972	0.00585721	-0.00685946	-0.00121998	0.000583802	0.00462352
ENST00000510314	protein_coding	ENSG00000183624	HMCES	-0.0691095	3.28186e-05	-0.100503	-0.0377163	-0.00713702	0.0619724	-0.0552012	2.04e-05	-0.0796156	-0.0307867	-0.00843176	0.0467694	-0.00947088	9.34828e-05	-0.0140938	-0.00484797	-0.000287614	0.00918327	-0.0116997	3.83e-05	-0.0170753	-0.00632403	-0.000969314	0.0107304
ENST00000511852	nonsense_mediated_decay	ENSG00000163293	NIPAL1	-0.0230248	0.000133393	-0.034368	-0.0116817	-0.00515218	0.0178727	-0.0191774	7.98e-05	-0.0284078	-0.00994691	-0.00366462	0.0155128	-0.0226337	0.000127724	-0.0338701	-0.0113973	-0.00372659	0.0189071	-0.0328442	0.000357675	-0.0504669	-0.0152216	-0.00509104	0.0277532
ENST00000513547	processed_transcript	ENSG00000008294	SPAG9	-0.13001	0.00813659	-0.224661	-0.0353589	-0.0479021	0.0821076	-0.0388805	0.000798989	-0.0611444	-0.0166167	-0.00967798	0.0292026	-0.00431641	0.00513945	-0.00728362	-0.0013492	-0.00144211	0.0028743	-0.00134684	0.00492512	-0.00227171	-0.000421958	-0.000321821	0.00102501
ENST00000519516	protein_coding	ENSG00000175895	PLEKHF2	-0.0353518	0.00243714	-0.0576725	-0.0130312	-0.0124171	0.0229347	-0.0311492	0.00282548	-0.0512128	-0.0110857	-0.00864429	0.022505	-0.00803791	0.00440646	-0.0134578	-0.00261806	-0.00269912	0.00533879	-0.00992261	0.00399815	-0.0165583	-0.00328694	-0.00316016	0.00676245
ENST00000526797	nonsense_mediated_decay	ENSG00000127054	INTS11	-0.0612077	0.00601277	-0.10406	-0.0183556	-0.0165321	0.0446756	-0.0464141	0.00182921	-0.0750826	-0.0177455	-0.0106356	0.0357785	-0.0132796	0.0010049	-0.0209855	-0.00557375	-0.00523403	0.0080456	-0.0141957	0.000104421	-0.0211752	-0.00721611	-0.00465096	0.00954472
ENST00000529615	processed_transcript	ENSG00000109881	CCDC34	-0.0617609	0.00373405	-0.102545	-0.0209773	0.00552193	0.0672829	-0.0332577	0.00270055	-0.0545166	-0.0119988	0.00196599	0.0352237	-0.0502413	0.00843324	-0.0870376	-0.0134451	-0.00238803	0.0478533	-0.0740799	0.00139321	-0.118662	-0.0294976	0.000315988	0.0743959
ENST00000530661	nonsense_mediated_decay	ENSG00000185122	HSF1	0.0374126	0.000838949	0.0160029	0.0588223	0.0143066	-0.023106	0.0261923	0.00228947	0.0097062	0.0426785	0.00880289	-0.0173894	0.00421809	0.00313263	0.00147283	0.00696335	0.00193114	-0.00228695	0.00418337	0.0043162	0.00136165	0.00700509	0.00187862	-0.00230475
ENST00000533216	retained_intron	ENSG00000162300	ZFPL1	-0.0726102	0.00156008	-0.116492	-0.0287282	-0.015941	0.0566692	-0.0534471	0.00181587	-0.0862096	-0.0206846	-0.00966178	0.0437853	-0.0247682	0.00222986	-0.0401884	-0.00934789	-0.00971654	0.0150516	-0.0236786	0.00512187	-0.0398155	-0.00754179	-0.00973643	0.0139422
ENST00000536384	protein_coding	ENSG00000168528	SERINC2	0.0471561	0.00365415	0.0159191	0.078393	0.0266245	-0.0205316	0.038147	0.00296353	0.0134525	0.0628416	0.0142259	-0.0239211	0.0338218	0.00508943	0.0105062	0.0571374	0.0164892	-0.0173326	0.0481208	0.00964277	0.0122346	0.084007	0.0151944	-0.0329264
ENST00000542836	protein_coding	ENSG00000011347	SYT7	-0.02827	0.00285275	-0.0465378	-0.0100021	-0.0137992	0.0144708	-0.0173142	0.00252274	-0.028321	-0.00630746	-0.00933865	0.00797557	-0.0946223	0.00297789	-0.156046	-0.0331989	-0.0585153	0.036107	-0.122848	0.000387565	-0.188528	-0.0571685	-0.0718775	0.0509706
ENST00000546416	retained_intron	ENSG00000120798	NR2C1	-0.0972824	0.00349523	-0.160893	-0.0336718	-0.0216747	0.0756077	-0.06813	0.00355604	-0.112838	-0.023422	-0.0204656	0.0476643	-0.00477106	0.00509151	-0.00806022	-0.0014819	-0.000618484	0.00415257	-0.00518162	0.00590842	-0.00880627	-0.00155696	-0.0010186	0.00416301
ENST00000550952	protein_coding	ENSG00000196531	NACA	0.235362	0.00442957	0.0775765	0.393147	0.0576714	-0.177691	0.210048	0.00588373	0.0642316	0.355865	0.0447389	-0.165309	0.00906812	0.00119938	0.0037961	0.0143401	0.00227622	-0.00679191	0.00679492	0.00235262	0.0025788	0.011011	0.00137658	-0.00541834
ENST00000552328	retained_intron	ENSG00000066084	DIP2B	-0.132792	0.00035038	-0.203386	-0.0621987	-0.0204295	0.112363	-0.0540848	0.00190592	-0.0874822	-0.0206873	-0.0275904	0.0264943	-0.0300328	0.000274144	-0.0458277	-0.0142379	-0.00610902	0.0239238	-0.020688	0.00100021	-0.0327116	-0.00866439	-0.0109202	0.00976782
ENST00000553273	nonsense_mediated_decay	ENSG00000092020	PPP2R3C	-0.104851	0.00373858	-0.174055	-0.0356472	-0.0491125	0.0557386	-0.104868	0.00143837	-0.167724	-0.0420112	-0.0541167	0.0507509	-0.0128811	0.0037874	-0.0214225	-0.00433975	-0.00188572	0.0109954	-0.0193827	0.000608742	-0.030231	-0.0085344	-0.00583982	0.0135429
ENST00000558408	protein_coding	ENSG00000100897	DCAF11	-0.141982	0.00240784	-0.231716	-0.0522492	-0.000249577	0.141733	-0.126429	0.00358963	-0.209857	-0.0430017	-0.0118361	0.114593	-0.0107025	0.000496474	-0.0165477	-0.0048574	-0.000786837	0.00991571	-0.012741	0.00165462	-0.0204793	-0.00500278	-0.00222138	0.0105197
ENST00000560764	processed_transcript	ENSG00000140262	TCF12	-0.0792258	0.00135917	-0.126525	-0.031927	-0.0176182	0.0616076	-0.036566	0.00759449	-0.0629692	-0.0101628	-0.00727036	0.0292956	-0.00298029	7.65808e-05	-0.00441647	-0.00154411	-0.000393986	0.0025863	-0.00407872	0.000739981	-0.00639907	-0.00175837	-0.0005974	0.00348132
ENST00000562863	retained_intron	ENSG00000103064	SLC7A6	0.126439	0.00212724	0.0476758	0.205201	0.0507231	-0.0757155	0.107497	0.00209048	0.0406273	0.174367	0.0445469	-0.0629501	0.0103695	0.000461521	0.0047445	0.0159946	0.00216325	-0.00820627	0.0149638	0.000264575	0.00720673	0.0227209	0.00492708	-0.0100367
ENST00000566993	nonsense_mediated_decay	ENSG00000005189	REXO5	-0.0194011	0.00633334	-0.033134	-0.00566817	-0.00981072	0.00959036	-0.0137267	0.00394357	-0.0229153	-0.00453812	-0.0062176	0.00750913	-0.026883	0.00529397	-0.0454544	-0.00831151	-0.0153838	0.0114991	-0.0578145	0.00195199	-0.0937535	-0.0218756	-0.0308372	0.0269773
ENST00000569897	retained_intron	ENSG00000137842	TMEM62	-0.0919949	0.00104832	-0.145437	-0.038553	-0.0165837	0.0754112	-0.0492129	0.0010138	-0.0778116	-0.0206142	-0.0197838	0.0294291	-0.0163598	0.000542413	-0.025384	-0.00733564	-0.00315149	0.0132083	-0.0171477	0.000631515	-0.0267036	-0.00759183	-0.00731466	0.00983308
ENST00000570486	nonsense_mediated_decay	ENSG00000167840	ZNF232	0.0535085	0.000939141	0.0230729	0.0839441	0.0305901	-0.0229184	0.0405172	0.000600078	0.018317	0.0627174	0.0231729	-0.0173443	0.0180632	0.00516052	0.00575965	0.0303668	0.0106039	-0.00745934	0.0234922	0.00258	0.00868083	0.0383036	0.0140454	-0.00944681
ENST00000573808	protein_coding	ENSG00000167261	DPEP2	0.0262407	0.00138182	0.0105678	0.0419135	0.0152342	-0.0110065	0.017794	0.00113071	0.00732745	0.0282605	0.0107136	-0.00708034	0.0345331	0.00165943	0.0134688	0.0555975	0.024851	-0.00968218	0.0549241	0.00600823	0.0163841	0.0934641	0.0388503	-0.0160738
ENST00000580038	nonsense_mediated_decay	ENSG00000079134	THOC1	-0.0261952	0.00221679	-0.0425439	-0.0098465	-0.0130505	0.0131447	-0.0153225	0.00431435	-0.0256443	-0.00500067	-0.00752526	0.00779721	-0.00145027	0.00434138	-0.0024252	-0.000475349	-0.000777189	0.000673085	-0.00178309	0.00359477	-0.00295912	-0.000607061	-0.000829123	0.000953968
ENST00000582565	retained_intron	ENSG00000141027	NCOR1	-0.125143	0.00137682	-0.200038	-0.0502476	-0.0317863	0.0933565	-0.0701121	0.00604891	-0.11927	-0.0209539	-0.00543442	0.0646777	-0.00425618	0.00175475	-0.00686634	-0.00164602	-0.00112772	0.00312845	-0.00469997	0.00632127	-0.00801921	-0.00138072	-0.000137712	0.00456226
ENST00000584570	processed_transcript	ENSG00000180901	KCTD2	-0.00589801	0.00447476	-0.00989725	-0.00189877	0.000300071	0.00619808	-0.00426489	0.00182559	-0.00689387	-0.00163592	0.000128921	0.00439381	-0.00128874	0.00189645	-0.00208597	-0.000491499	3.10758e-05	0.00131981	-0.00148556	0.0010036	-0.00235115	-0.000619974	6.67e-05	0.00155223
ENST00000585842	nonsense_mediated_decay	ENSG00000105258	POLR2I	-0.178887	5.15225e-06	-0.252476	-0.105297	-0.0639866	0.1149	-0.160703	9.95e-06	-0.22898	-0.0924257	-0.0556717	0.105031	-0.00501936	1.61472e-06	-0.00695159	-0.00308713	-0.00182018	0.00319918	-0.00643656	1.62e-06	-0.00891044	-0.00396268	-0.00233205	0.00410451
ENST00000587843	nonsense_mediated_decay	ENSG00000067836	ROGDI	-0.0705065	0.0032297	-0.116486	-0.0245269	-0.0185884	0.0519181	-0.0554019	0.00636852	-0.0945375	-0.0162662	-0.014669	0.0407329	-0.0148079	0.00449037	-0.024817	-0.00479878	-0.00353962	0.0112683	-0.0168115	0.00921754	-0.0292422	-0.00438067	-0.00466763	0.0121438
ENST00000604925	protein_coding	ENSG00000266028	SRGAP2	0.0185244	0.00623874	0.0054568	0.0315919	0.00843858	-0.0100858	0.0149127	0.00483283	0.00469476	0.0251306	0.00786054	-0.00705214	0.0024589	0.00838855	0.000659966	0.00425784	0.000537826	-0.00192108	0.00735263	0.00604961	0.00219189	0.0125134	0.00185649	-0.00549614
ENST00000646045	protein_coding	ENSG00000082074	FYB1	-0.0609156	0.00181039	-0.0980474	-0.0237838	-0.020497	0.0404186	-0.0490227	0.00246138	-0.0797951	-0.0182503	-0.017935	0.0310877	-0.0372623	0.000907239	-0.0586404	-0.0158841	-0.0117387	0.0255236	-0.0627113	0.00135774	-0.100067	-0.0253555	-0.0213982	0.0413131
ENST00000646753	protein_coding	ENSG00000092330	TINF2	0.0887086	0.000673944	0.0388734	0.138544	0.0326086	-0.0561	0.0814683	1.81e-05	0.0457108	0.117226	0.023937	-0.0575312	0.0171588	8.81939e-05	0.00881486	0.0255028	0.00560411	-0.0115547	0.0195554	7.64e-06	0.0113374	0.0277734	0.0057901	-0.0137653
ENST00000647489	nonsense_mediated_decay	ENSG00000284770	TBCE	-0.0199522	0.00318833	-0.0329746	-0.00692981	-0.00130826	0.0186439	-0.0156673	0.00114704	-0.024929	-0.00640557	-0.00125116	0.0144161	-0.0025389	0.00155399	-0.00407895	-0.00099885	-0.000112544	0.00242636	-0.00344366	0.000839883	-0.0054204	-0.00146691	-0.000247433	0.00319622
ENST00000672331	nonsense_mediated_decay	ENSG00000100997	ABHD12	-0.0414238	0.00072729	-0.0648909	-0.0179567	-0.0102296	0.0311942	-0.0217296	0.00111287	-0.03454	-0.0089192	-0.00465037	0.0170792	-0.014645	0.000576955	-0.0227693	-0.0065208	-0.0051657	0.00947934	-0.0262904	0.000640842	-0.0410675	-0.0115133	-0.0065494	0.019741
ENST00000681158	nonsense_mediated_decay	ENSG00000184014	DENND5A	-0.0184957	0.00409584	-0.0309026	-0.00608882	-0.00496302	0.0135327	-0.0161009	0.000703076	-0.0252034	-0.00699827	-0.00215496	0.0139459	-0.00189166	0.00946044	-0.00329929	-0.00048402	-0.00059556	0.0012961	-0.00276823	0.00184199	-0.00447603	-0.00106044	-0.000361536	0.0024067
