# Supplementary material for: Calorie restriction modulates the transcription of genes related to stress response and longevity in human muscle: The CALERIE study
Source: Aging Cell. 2023 Oct 12;22(12):e13963. doi: 10.1111/acel.13963 (PMC10726900; doi:10.1111/acel.13963)
Supplement: Supplementary file 13 — Table S12. Results of Pearson correlations analysis with gene expression values from this study between FOXO3 gene and its FOXO3 targeted genes those are described in Bloedjes et al., 2023 and 2020 (MM1.S FOXO3 knockout clones and XG‐3 FOXO3 knockout clones) also found significant in differential gene expression analysis with p < 0.05. [file ACEL-22-e13963-s008.xlsx]

## Sheet: Sheet1
Table S12. Pearson correlations analysis with gene expression values from this study between FOXO3 gene and its FOXO3 targeted genes those are described in Bloedjes et al. (MM1.S FOXO3 knockout clones and XG-3 FOXO3 knockout clones) also found found significant in differential gene expression analysis with p<0.05.
(A)		DGE analysis-Linear		Pearson correlation (r)
ENSG	Gene name	Beta	P-value	p-value	r
ENSG00000096060	FKBP5	0.239558	0.023855	3.36473e-19	0.63
ENSG00000100281	HMGXB4	0.0611544	0.0229223	9.02918e-10	0.46
ENSG00000136938	ANP32B	0.0990325	0.025237	2.0057e-07	0.39
ENSG00000144354	CDCA7	0.186429	0.0185469	9.44313e-07	0.37
ENSG00000113916	BCL6	0.227617	0.00157958	3.26336e-05	0.32
ENSG00000151240	DIP2C	0.165471	0.00923336	4.4452e-05	0.32
ENSG00000063587	ZNF275	0.116632	0.00488867	7.55486e-05	0.31
ENSG00000102974	CTCF	0.0641398	0.0429645	9.70409e-05	0.3
ENSG00000142599	RERE	0.128033	0.00539957	0.00015246	0.29
ENSG00000132383	RPA1	0.0667769	0.0481487	0.000175923	0.29
ENSG00000163877	SNIP1	0.0598457	0.0262742	0.000232134	0.29
ENSG00000084463	WBP11	0.0796544	0.00327015	0.000312392	0.28
ENSG00000166478	ZNF143	0.0689089	0.0245326	0.000284742	0.28
ENSG00000172379	ARNT2	0.136325	0.0401631	0.000791747	0.26
ENSG00000172456	FGGY	0.0842551	0.0435917	0.00101616	0.26
ENSG00000111540	RAB5B	0.113258	0.00491595	0.0010414	0.26
ENSG00000175376	EIF1AD	0.0688895	0.0426366	0.00132292	0.25
ENSG00000131196	NFATC1	0.145989	0.0312979	0.00115367	0.25
ENSG00000166197	NOLC1	0.0979741	0.00498944	0.0012005	0.25
ENSG00000156232	WHAMM	0.0899916	0.0470593	0.00121825	0.25
ENSG00000100714	MTHFD1	0.0941562	0.0238532	0.00212875	0.24
ENSG00000136715	SAP130	0.0988702	0.00293256	0.00794865	0.21
ENSG00000120802	TMPO	0.0752717	0.039994	0.00826611	0.21
ENSG00000146918	NCAPG2	0.0676143	0.0255363	0.00998465	0.2
ENSG00000122218	COPA	0.0562712	0.0188032	0.0157695	0.19
ENSG00000162783	IER5	0.215069	0.0483789	0.0134956	0.19
ENSG00000128050	PAICS	0.060678	0.0151492	0.018332	0.19
ENSG00000168411	RFWD3	0.0683775	0.0321315	0.0181506	0.19
ENSG00000111361	EIF2B1	0.0410076	0.0485953	0.0223911	0.18
ENSG00000013583	HEBP1	0.0985154	0.0287433	0.0201987	0.18
ENSG00000173120	KDM2A	0.0995459	0.0307565	0.0309004	0.17
ENSG00000168090	COPS6	0.0714429	0.0221384	0.0374684	0.16
ENSG00000119280	C1orf198	0.125433	0.00168849	0.0519301	0.15
ENSG00000155858	LSM11	0.114693	0.00541009	0.0538625	0.15
ENSG00000178764	ZHX2	0.108302	0.0190988	0.0548733	0.15
ENSG00000090863	GLG1	0.0950507	0.0445126	0.133054	0.12
ENSG00000160199	PKNOX1	0.115656	0.00125191	0.130025	0.12
ENSG00000177733	HNRNPA0	0.0671656	0.0199916	0.173958	0.11
ENSG00000160584	SIK3	0.0922845	0.0120899	0.174889	0.11
ENSG00000169925	BRD3	0.1567	0.0119247	0.212136	0.1
ENSG00000166508	MCM7	0.101139	0.000911487	0.203083	0.1
ENSG00000100462	PRMT5	0.082844	0.0141123	0.219425	0.1
ENSG00000172602	RND1	-0.29401	0.0392854	0.218133	0.1
ENSG00000226479	TMEM185B	0.0887132	0.0156252	0.209114	0.1
ENSG00000102007	PLP2	0.123555	0.0429277	0.243242	0.09
ENSG00000148840	PPRC1	0.141411	0.00339653	0.257015	0.09
ENSG00000049541	RFC2	0.0929796	0.0186959	0.263293	0.09
ENSG00000154144	TBRG1	-0.0574917	0.0239713	0.238689	0.09
ENSG00000175727	MLXIP	0.160466	0.0306405	0.302773	0.08
ENSG00000179409	GEMIN4	0.103519	0.0237234	0.383113	0.07
ENSG00000130713	EXOSC2	0.0699502	0.0175762	0.464436	0.06
ENSG00000100307	CBX7	0.198861	0.0179858	0.50373	0.05
ENSG00000129173	E2F8	-0.16725	0.0196956	0.609777	0.04
ENSG00000187840	EIF4EBP1	0.172485	0.0484784	0.605717	0.04
ENSG00000160208	RRP1B	0.0893688	0.00634647	0.597756	0.04
ENSG00000177169	ULK1	0.25501	0.0167784	0.581595	0.04
ENSG00000183723	CMTM4	0.0812662	0.026349	0.665704	0.03
ENSG00000099875	MKNK2	0.196472	0.0491292	0.674506	0.03
ENSG00000115020	PIKFYVE	-0.0389048	0.0492717	0.686396	0.03
ENSG00000157954	WIPI2	0.0681606	0.0356653	0.685987	0.03
ENSG00000106263	EIF3B	0.130739	0.0109876	0.824026	0.02
ENSG00000080824	HSP90AA1	0.133446	0.00853173	0.840577	0.02
ENSG00000125249	RAP2A	-0.101975	0.0276704	0.848952	0.02
ENSG00000145715	RASA1	-0.0390892	0.0443522	0.782257	0.02
ENSG00000198925	ATG9A	0.148872	0.0256394	0.8532	0.01
ENSG00000149679	CABLES2	0.156543	0.020434	0.895149	0.01
ENSG00000178035	IMPDH2	0.11707	0.0185138	0.93115	0.01
ENSG00000176095	IP6K1	0.126899	0.0199161	0.866954	0.01
ENSG00000213658	LAT	0.28902	0.017269	0.875608	0.01
ENSG00000112511	PHF1	0.143109	0.0469722	0.894234	0.01
ENSG00000101945	SUV39H1	0.210245	0.00450868	0.893557	0.01
ENSG00000145088	EAF2	-0.084812	0.0360528	0.98374	0
ENSG00000132376	INPP5K	0.0787041	0.0310263	0.994267	0
ENSG00000197724	PHF2	0.124123	0.0317263	0.980724	0
ENSG00000099901	RANBP1	0.063154	0.0356375	0.985857	0
ENSG00000127526	SLC35E1	0.120201	0.0340082	0.973519	0
ENSG00000167840	ZNF232	0.0764834	0.0371761	0.99736	0
ENSG00000163328	GPR155	-0.0899747	0.00826075	0.934117	-0.01
ENSG00000107263	RAPGEF1	0.138911	0.0451463	0.947661	-0.01
ENSG00000076043	REXO2	-0.0839237	0.00783524	0.936165	-0.01
ENSG00000120942	UBIAD1	0.138485	0.002636	0.888856	-0.01
ENSG00000100350	FOXRED2	0.16817	0.0166026	0.794053	-0.02
ENSG00000144655	CSRNP1	0.16722	0.0498354	0.718175	-0.03
ENSG00000165704	HPRT1	0.0797621	0.0485505	0.662105	-0.03
ENSG00000073050	XRCC1	0.106537	0.0237462	0.717126	-0.03
ENSG00000053371	AKR7A2	0.118593	0.0211192	0.62119	-0.04
ENSG00000073111	MCM2	0.135521	0.0108646	0.581434	-0.04
ENSG00000090273	NUDC	0.101644	0.00566315	0.595068	-0.04
ENSG00000132661	NXT1	0.0900509	0.0402059	0.64727	-0.04
ENSG00000111291	GPRC5D	-0.307678	0.0265523	0.49073	-0.05
ENSG00000182359	KBTBD3	-0.0842463	0.0333192	0.557248	-0.05
ENSG00000177156	TALDO1	0.0836667	0.0125722	0.518824	-0.05
ENSG00000151470	C4orf33	-0.0787175	0.0239391	0.454891	-0.06
ENSG00000151491	EPS8	-0.0808286	0.0171137	0.426457	-0.06
ENSG00000103876	FAH	0.0909714	0.0454476	0.443737	-0.06
ENSG00000112079	STK38	-0.064775	0.0346727	0.45365	-0.06
ENSG00000112039	FANCE	0.197689	0.0445636	0.376321	-0.07
ENSG00000116096	SPR	0.127406	0.0158797	0.396474	-0.07
ENSG00000077152	UBE2T	-0.141519	0.0353582	0.395087	-0.07
ENSG00000285077	ARHGAP11B	-0.176493	0.0355919	0.329759	-0.08
ENSG00000135723	FHOD1	0.211939	0.00622347	0.326217	-0.08
ENSG00000101444	AHCY	0.0947019	0.0378107	0.259318	-0.09
ENSG00000142686	C1orf216	0.0928045	0.00759341	0.250883	-0.09
ENSG00000169032	MAP2K1	0.0908065	0.0479696	0.276886	-0.09
ENSG00000112118	MCM3	0.0567371	0.0348463	0.232789	-0.09
ENSG00000141101	NOB1	0.0831609	0.0159362	0.0799195	-0.14
ENSG00000104356	POP1	-0.0681368	0.0362116	0.0737403	-0.14
ENSG00000077312	SNRPA	0.130726	0.0137888	0.0849841	-0.14
ENSG00000171044	XKR6	-0.14664	0.0404133	0.0574067	-0.15
ENSG00000100162	CENPM	-0.341015	0.0168281	0.0400986	-0.16
ENSG00000171848	RRM2	-0.379166	0.0197589	0.0316841	-0.17
ENSG00000196782	MAML3	0.123646	0.0397458	0.0206729	-0.18
ENSG00000165244	ZNF367	0.195006	0.0119719	0.0213523	-0.18
ENSG00000141337	ARSG	0.142696	0.0403422	0.0102807	-0.2
ENSG00000135698	MPHOSPH6	-0.0786137	0.0374034	0.0123432	-0.2
ENSG00000135905	DOCK10	-0.152928	0.0362406	0.00634959	-0.21
ENSG00000099219	ERMP1	-0.0843453	0.0252184	0.0052347	-0.22
ENSG00000148153	INIP	0.0585497	0.045402	0.00301021	-0.23
ENSG00000112742	TTK	-0.332951	0.0192244	0.00293522	-0.23
ENSG00000142230	SAE1	0.0715839	0.0284743	0.00183271	-0.24
ENSG00000113532	ST8SIA4	-0.13983	0.0327237	0.00212461	-0.24
ENSG00000101346	POFUT1	0.0710122	0.0147325	0.000502827	-0.27
ENSG00000105854	PON2	-0.0700386	0.0332457	0.000651888	-0.27
ENSG00000131089	ARHGEF9	-0.0713177	0.0152563	0.000182078	-0.29
ENSG00000153714	LURAP1L	-0.147805	0.00379466	0.000185496	-0.29
ENSG00000198805	PNP	-0.161389	0.0275576	1.0921e-05	-0.34
ENSG00000165752	STK32C	0.159374	0.00521037	6.91735e-07	-0.38
ENSG00000096060	FKBP5	0.239558	0.023855	3.36473e-19	0.629
ENSG00000130939	UBE4B	0.0891337	0.0274376	1.55895e-07	0.398
ENSG00000144354	CDCA7	0.186429	0.0185469	9.44313e-07	0.374
ENSG00000132326	PER2	0.158077	0.00766478	3.2348e-05	0.32
ENSG00000170631	ZNF16	0.0912254	0.0211411	0.000128623	0.296
ENSG00000106346	USP42	0.0766534	0.0347565	0.000278438	0.282
ENSG00000173812	EIF1	0.130454	0.0045986	0.00039321	0.275
ENSG00000005339	CREBBP	0.138474	0.0111418	0.000574576	0.268
ENSG00000166197	NOLC1	0.0979741	0.00498944	0.0012005	0.252
ENSG00000127804	METTL16	0.0885453	0.0100731	0.00127551	0.251
ENSG00000146918	NCAPG2	0.0676143	0.0255363	0.00998465	0.202
ENSG00000118816	CCNI	0.0908251	0.0286712	0.0119686	0.197
ENSG00000122218	COPA	0.0562712	0.0188032	0.0157695	0.189
ENSG00000128050	PAICS	0.060678	0.0151492	0.018332	0.185
ENSG00000163171	CDC42EP3	0.195732	0.018516	0.0202948	0.182
ENSG00000130699	TAF4	0.149232	0.00330113	0.0220688	0.18
ENSG00000175215	CTDSP2	0.106857	0.0153707	0.076328	0.14
ENSG00000090621	PABPC4	0.118435	0.0198253	0.101041	0.129
ENSG00000142657	PGD	0.102408	0.0204789	0.123561	0.121
ENSG00000143418	CERS2	0.0643334	0.0179075	0.169357	0.108
ENSG00000175390	EIF3F	0.0720838	0.0192389	0.17015	0.108
ENSG00000226479	TMEM185B	0.0887132	0.0156252	0.209114	0.099
ENSG00000160803	UBQLN4	0.131189	0.0137281	0.210664	0.099
ENSG00000175224	ATG13	0.10994	0.000458086	0.221365	0.097
ENSG00000153066	TXNDC11	0.067526	0.0162633	0.228957	0.095
ENSG00000049541	RFC2	0.0929796	0.0186959	0.263293	0.088
ENSG00000134152	KATNBL1	-0.053049	0.042571	0.283411	0.085
ENSG00000198743	SLC5A3	-0.147066	0.0148502	0.365919	0.071
ENSG00000158109	TPRG1L	0.101177	0.00687028	0.409648	0.065
ENSG00000100307	CBX7	0.198861	0.0179858	0.50373	0.053
ENSG00000147119	CHST7	0.159198	0.0374842	0.502016	0.053
ENSG00000153933	DGKE	-0.0711255	0.0486028	0.51159	0.052
ENSG00000196531	NACA	0.189317	0.000894978	0.5719	0.045
ENSG00000168395	ING5	0.149341	0.0347988	0.67968	0.033
ENSG00000157954	WIPI2	0.0681606	0.0356653	0.685987	0.032
ENSG00000112578	BYSL	0.14752	0.0019488	0.728846	0.027
ENSG00000085872	CHERP	0.216089	0.00312836	0.732839	0.027
ENSG00000142784	WDTC1	0.184531	0.0126642	0.739268	0.026
ENSG00000100105	PATZ1	0.142632	0.0124454	0.779798	0.022
ENSG00000145715	RASA1	-0.0390892	0.0443522	0.782257	0.022
ENSG00000112658	SRF	0.180003	0.0273877	0.842867	0.016
ENSG00000198925	ATG9A	0.148872	0.0256394	0.8532	0.015
ENSG00000125249	RAP2A	-0.101975	0.0276704	0.848952	0.015
ENSG00000076984	MAP2K7	0.198799	0.0443725	0.991471	-0.001
ENSG00000099901	RANBP1	0.063154	0.0356375	0.985857	-0.001
ENSG00000100711	ZFYVE21	0.0773636	0.0379067	0.906496	-0.009
ENSG00000120942	UBIAD1	0.138485	0.002636	0.888856	-0.011
ENSG00000159111	MRPL10	0.110981	0.025082	0.847128	-0.015
ENSG00000100350	FOXRED2	0.16817	0.0166026	0.794053	-0.021
ENSG00000165704	HPRT1	0.0797621	0.0485505	0.662105	-0.035
ENSG00000160714	UBE2Q1	0.0507127	0.0411575	0.64181	-0.037
ENSG00000141562	NARF	0.0944497	0.0244775	0.633688	-0.038
ENSG00000110046	ATG2A	0.206779	0.0433302	0.582185	-0.044
ENSG00000073111	MCM2	0.135521	0.0108646	0.581434	-0.044
ENSG00000182359	KBTBD3	-0.0842463	0.0333192	0.557248	-0.046
ENSG00000188807	TMEM201	0.207217	0.0488834	0.561718	-0.046
ENSG00000126457	PRMT1	0.123252	0.016658	0.538656	-0.049
ENSG00000112079	STK38	-0.064775	0.0346727	0.45365	-0.059
ENSG00000103876	FAH	0.0909714	0.0454476	0.443737	-0.061
ENSG00000181026	AEN	0.219445	0.000486913	0.316417	-0.079
ENSG00000089159	PXN	0.146306	0.0453687	0.258874	-0.089
ENSG00000142686	C1orf216	0.0928045	0.00759341	0.250883	-0.091
ENSG00000008300	CELSR3	0.224342	0.0404487	0.225531	-0.096
ENSG00000124422	USP22	0.152952	0.00222005	0.1793	-0.106
ENSG00000110063	DCPS	0.125429	0.0344145	0.173396	-0.107
ENSG00000089693	MLF2	0.103056	0.0173977	0.0628905	-0.146
ENSG00000171208	NETO2	-0.141726	0.0122257	0.0558976	-0.151
ENSG00000171848	RRM2	-0.379166	0.0197589	0.0316841	-0.169
ENSG00000165244	ZNF367	0.195006	0.0119719	0.0213523	-0.181
ENSG00000137818	RPLP1	0.142561	0.00634451	0.0205991	-0.182
ENSG00000137558	PI15	-0.189594	0.0154545	0.0075473	-0.209
ENSG00000074696	HACD3	-0.0541526	0.0382543	0.00721626	-0.21
ENSG00000135905	DOCK10	-0.152928	0.0362406	0.00634959	-0.214
ENSG00000142230	SAE1	0.0715839	0.0284743	0.00183271	-0.243
ENSG00000063177	RPL18	0.111067	0.0472252	0.00150274	-0.247
ENSG00000175203	DCTN2	0.06182	0.0306328	0.00136575	-0.249
ENSG00000198805	PNP	-0.161389	0.0275576	1.0921e-05	-0.338
