# Supplementary material for: Calorie restriction modulates the transcription of genes related to stress response and longevity in human muscle: The CALERIE study
Source: Aging Cell. 2023 Oct 12;22(12):e13963. doi: 10.1111/acel.13963 (PMC10726900; doi:10.1111/acel.13963)
Supplement: Supplementary file 14 — Table S13. List of identified all pathways (Reactome, KEGG, WikiPathways) at p‐value<0.05 (adjusted) obtained through g:Profiler (default setting) using excluded (due to their low count in many samples) protein coding genes. [file ACEL-22-e13963-s013.xlsx]

## Sheet: Sheet1
Table S13. List of identified all pathways (Reactome, KEGG, WikiPathways) at adjusted_p_value<0.05 obtained through g:Profiler (default setting) using excluded (due to their low count in many samples) protein coding genes.
database	pathway	some references	term_id	highlighted	adjusted_p_value	negative_log10_of_adjusted_p_value	term_size	query_size	intersection_size	effective_domain_size	intersections
KEGG	Olfactory transduction		KEGG:04740	FALSE	2.15e-203	202.668	427	1097	323	8161	OR2T1,OR14C36,OR2M7,OR2G3,OR2G2,OR2T34,OR10J5,OR10T2,OR2AK2,OR14I1,OR2L13,OR10J1,OR2T3,OR2T5,OR14K1,OR2M5,OR6F1,OR2M4,OR2T35,OR2T12,OR2T33,OR2AJ1,OR2T8,OR2B11,OR6K6,OR10K2,OR2T29,OR2T10,OR4F5,OR6P1,OR2T27,OR6N2,OR2G6,OR6K2,OR2T2,OR14A16,OR2T4,OR6N1,OR13G1,OR2L5,OR11L1,OR2T6,OR2L3,OR2M2,OR10R2,OR10Z1,OR6K3,OR1C1,OR2M3,OR14A2,OR10X1,OR2L8,OR2T11,OR6B3,OR6B2,OR5K4,OR5AC2,OR5H2,OR5K3,OR5H6,OR5H1,OR5K…
KEGG	Neuroactive ligand-receptor interaction		KEGG:04080	FALSE	3.91e-29	28.4083	366	1097	135	8161	EDN2,TSHB,HTR6,RXFP4,CORT,PRLH,GCG,LYPD6B,KISS1,FSHR,INSL5,AVPR1B,NMU,KNG1,GHSR,DRD3,SST,GABRG1,GABRB1,DRD5,TRH,CHRNA9,CCK,GABRA1,NPFFR2,GNRHR,GRM6,GABRG2,NMUR2,GLRA3,GABRA6,GLRA1,CCKAR,F2RL2,MTNR1A,HTR1A,RXFP3,NPY2R,MLN,NPVF,NPY,VGF,CGA,TAAR5,TAAR2,TAAR6,TAAR8,TAAR1,MCHR2,HTR1E,NPSR1,PRSS1,TAAR9,GABRA3,GLRA2,GPR50,BRS3,HTR2C,HTR5A,PNOC,CHRM2,GRM3,GABRQ,PRSS2,PRSS3,CCKBR,CHRNA2,SLURP1,CRH,PTH,GRI…
KEGG	Chemical carcinogenesis - DNA adducts		KEGG:05204	FALSE	3.1e-11	10.5084	67	1097	34	8161	UGT1A6,UGT1A9,UGT1A1,UGT1A10,UGT1A4,UGT2B10,UGT2A3,UGT2B28,UGT2B4,UGT2B7,UGT2A1,UGT2B11,UGT1A8,UGT1A7,UGT1A3,UGT1A5,UGT2B15,UGT2B17,UGT2A2,GSTA3,GSTA5,GSTA1,GSTA2,NAT2,CYP3A7,CYP3A7-CYP3A51P,CYP2C18,CYP2C9,CYP2C19,CYP1A2,SULT2A1,CYP2A13,CYP2A6,CYP2A7
KEGG	Retinol metabolism		KEGG:00830	FALSE	3.51e-10	9.4545	68	1097	33	8161	RPE65,UGT1A6,UGT1A9,UGT1A1,UGT1A10,UGT1A4,UGT2B10,UGT2A3,UGT2B28,UGT2B4,UGT2B7,ADH6,UGT2A1,UGT2B11,UGT1A8,UGT1A7,UGT1A3,UGT1A5,UGT2B15,UGT2B17,UGT2A2,CYP2W1,AWAT2,CYP3A7,CYP3A7-CYP3A51P,CYP26A1,CYP2C18,CYP2C9,CYP1A2,CYP2B6,CYP2A6,RDH8,CYP2A7
KEGG	Ascorbate and aldarate metabolism		KEGG:00053	FALSE	3.23e-09	8.49036	30	1097	20	8161	UGT1A6,UGT1A9,UGT1A1,UGT1A10,UGT1A4,UGT2B10,UGT2A3,UGT2B28,UGT2B4,UGT2B7,UGT2A1,UGT2B11,UGT1A8,UGT1A7,UGT1A3,UGT1A5,UGT2B15,UGT2B17,UGT2A2,MIOX
KEGG	Steroid hormone biosynthesis		KEGG:00140	FALSE	3.84e-09	8.41619	62	1097	30	8161	HSD3B1,HSD3B2,UGT1A6,UGT1A9,UGT1A1,UGT1A10,UGT1A4,UGT2B10,UGT2A3,UGT2B28,UGT2B4,UGT2B7,UGT2A1,UGT2B11,UGT1A8,UGT1A7,UGT1A3,UGT1A5,SULT1E1,UGT2B15,UGT2B17,UGT2A2,AKR1D1,CYP3A7,CYP3A7-CYP3A51P,CYP11B1,CYP11B2,CYP17A1,CYP1A2,HSD17B2
KEGG	Metabolism of xenobiotics by cytochrome P450		KEGG:00980	FALSE	6.41e-09	8.19327	74	1097	33	8161	UGT1A6,UGT1A9,UGT1A1,UGT1A10,UGT1A4,UGT2B10,UGT2A3,UGT2B28,UGT2B4,UGT2B7,ADH6,UGT2A1,UGT2B11,UGT1A8,UGT1A7,UGT1A3,UGT1A5,UGT2B15,UGT2B17,UGT2A2,GSTA3,GSTA5,GSTA1,GSTA2,ALDH3B2,CYP2C9,CYP1A2,SULT2A1,CYP2B6,CYP2F1,CYP2A13,CYP2A6,CYP2A7
KEGG	Drug metabolism - cytochrome P450		KEGG:00982	FALSE	1.24e-08	7.9068	68	1097	31	8161	UGT1A6,UGT1A9,UGT1A1,UGT1A10,UGT1A4,UGT2B10,UGT2A3,UGT2B28,UGT2B4,UGT2B7,ADH6,UGT2A1,UGT2B11,UGT1A8,UGT1A7,UGT1A3,UGT1A5,UGT2B15,UGT2B17,UGT2A2,GSTA3,GSTA5,GSTA1,GSTA2,ALDH3B2,CYP2C9,CYP2C19,CYP1A2,CYP2B6,CYP2A6,CYP2A7
KEGG	Maturity onset diabetes of the young		KEGG:04950	FALSE	1.67e-07	6.77808	26	1097	17	8161	PKLR,NEUROD1,SLC2A2,NKX6-1,PAX4,MNX1,NEUROG3,INS,IAPP,HNF1A,PDX1,ONECUT1,HNF4A,FOXA2,NKX2-2,HNF1B,FOXA3
KEGG	Pentose and glucuronate interconversions		KEGG:00040	FALSE	1.48138e-06	5.82933	35	1097	19	8161	UGT1A6,UGT1A9,UGT1A1,UGT1A10,UGT1A4,UGT2B10,UGT2A3,UGT2B28,UGT2B4,UGT2B7,UGT2A1,UGT2B11,UGT1A8,UGT1A7,UGT1A3,UGT1A5,UGT2B15,UGT2B17,UGT2A2
KEGG	Bile secretion		KEGG:04976	FALSE	7.61692e-06	5.11822	89	1097	32	8161	UGT1A6,UGT1A9,UGT1A1,UGT1A10,UGT1A4,UGT2B10,UGT2A3,UGT2B28,ABCG5,UGT2B4,UGT2B7,UGT2A1,UGT2B11,UGT1A8,UGT1A7,UGT1A3,UGT1A5,UGT2B15,UGT2B17,UGT2A2,SLC22A7,PRKACG,SLC22A8,NR1H4,SLCO1A2,SLCO1B3,SLC10A2,SLCO1B1,SLC10A1,SLC51B,SULT2A1,ATP1A3
KEGG	Porphyrin metabolism		KEGG:00860	FALSE	1.80841e-05	4.7427	43	1097	20	8161	UGT1A6,UGT1A9,UGT1A1,UGT1A10,UGT1A4,UGT2B10,UGT2A3,UGT2B28,UGT2B4,UGT2B7,UGT2A1,UGT2B11,UGT1A8,UGT1A7,UGT1A3,UGT1A5,UGT2B15,UGT2B17,UGT2A2,HEPHL1
KEGG	Cytokine-cytokine receptor interaction	https://www.ncbi.nlm.nih.gov/pmc/articles/PMC5375115/	KEGG:04060	FALSE	0.000336469	3.47306	293	1097	68	8161	IL24,TNFRSF18,IL1A,CCL20,IL36G,IL36A,IL36RN,IL36B,IL1F10,IL20,BMP10,CXCL6,IL37,CCR8,IL2,IL12B,IL4,IL21,IL9,CXCL13,IL3,CSF2,IL17A,IL17F,CCR6,BMP15,EPO,GDF6,IFNA6,IFNA8,IFNA21,IFNA16,IFNK,IFNB1,IFNW1,IFNE,IFNA10,IFNA2,IFNA1,CCL27,IFNA7,IFNA14,IFNA17,IFNA4,GDF2,IL26,IL22,GDF3,IL31,IL25,CCL7,CCL1,IL17C,GH2,CSH1,IL27,CSH2,TNFRSF13B,CCL15,TNFRSF6B,GH1,IL11,GDF1,CCL25,IFNL1,IFNL2,CXCL17,IFNL3
KEGG	Drug metabolism - other enzymes		KEGG:00983	FALSE	0.000882028	3.05452	79	1097	26	8161	UGT1A6,UGT1A9,UGT1A1,UGT1A10,UGT1A4,UGT2B10,UGT2A3,UGT2B28,UGT2B4,UGT2B7,UGT2A1,UGT2B11,UGT1A8,UGT1A7,UGT1A3,UGT1A5,UGT2B15,UGT2B17,UGT2A2,GSTA3,GSTA5,GSTA1,GSTA2,NAT2,CYP2A6,CYP2A7
KEGG	Taste transduction		KEGG:04742	FALSE	0.00124664	2.90426	85	1097	27	8161	TAS1R2,HTR3C,HTR3E,HTR3D,GABRA1,GABRA6,HTR1A,TAS2R16,HTR1E,GNAT3,GABRA3,TAS2R40,TAS2R39,TAS2R38,TRPM5,PRKACG,PKD2L1,HTR3B,HTR3A,CALHM1,TAS2R42,P2RX2,HCN4,GABRA5,GNG13,SCNN1G,ASIC2
KEGG	Staphylococcus aureus infection		KEGG:05150	FALSE	0.00201347	2.69605	87	1097	27	8161	MASP2,FGG,DEFA5,DEFA4,MBL2,KRT17,KRT15,KRT38,KRT13,KRT9,KRT16,KRT14,KRT33A,KRT37,KRT32,KRT36,KRT34,KRT33B,KRT24,KRT20,KRT27,KRT28,KRT26,KRT12,KRT39,KRT35,KRT40
REAC	Expression and translocation of olfactory receptors		REAC:R-HSA-9752946	FALSE	2.74e-194	193.563	356	1453	291	10790	OR14C36,OR2M7,OR2G3,OR2G2,OR2T34,OR10J5,OR10T2,OR14I1,OR2L13,OR10J1,OR2T3,OR2T5,OR14K1,OR2M5,OR6F1,OR2M4,OR2T35,OR2T12,OR2T33,OR2AJ1,OR2T8,OR2B11,OR10K2,OR2T29,OR2T10,OR6P1,OR2T27,OR6N2,OR2G6,OR6K2,OR2T2,OR14A16,OR6N1,OR13G1,OR2L5,OR11L1,OR2T6,OR2L3,OR2M2,OR10Z1,OR6K3,OR1C1,OR2M3,OR14A2,OR10X1,OR2L8,OR2T11,RTP1,OR6B3,OR6B2,OR5K4,OR5AC2,OR5H2,OR5K3,OR5H6,OR5H1,OR5K2,OR5K1,OR5H15,OR5H14,OR2Y1,OR2V2…
REAC	Olfactory Signaling Pathway		REAC:R-HSA-381753	FALSE	1.19e-192	191.925	363	1453	293	10790	OR14C36,OR2M7,OR2G3,OR2G2,OR2T34,OR10J5,OR10T2,OR14I1,OR2L13,OR10J1,OR2T3,OR2T5,OR14K1,OR2M5,OR6F1,OR2M4,OR2T35,OR2T12,OR2T33,OR2AJ1,OR2T8,OR2B11,OR10K2,OR2T29,OR2T10,OR6P1,OR2T27,OR6N2,OR2G6,OR6K2,OR2T2,OR14A16,OR6N1,OR13G1,OR2L5,OR11L1,OR2T6,OR2L3,OR2M2,OR10Z1,OR6K3,OR1C1,OR2M3,OR14A2,OR10X1,OR2L8,OR2T11,RTP1,OR6B3,OR6B2,OR5K4,OR5AC2,OR5H2,OR5K3,OR5H6,OR5H1,OR5K2,OR5K1,OR5H15,OR5H14,OR2Y1,OR2V2…
REAC	Sensory Perception		REAC:R-HSA-9709957	FALSE	1.84e-151	150.735	578	1453	338	10790	RPE65,APOA2,OR14C36,OR2M7,OR2G3,OR2G2,TAS1R2,OR2T34,OR10J5,OR10T2,ESPN,OR14I1,OR2L13,OR10J1,OR2T3,OR2T5,OR14K1,OR2M5,OR6F1,OR2M4,OR2T35,OR2T12,OR2T33,OR2AJ1,OR2T8,OR2B11,OR10K2,OR2T29,OR2T10,OR6P1,OR2T27,OR6N2,OR2G6,OR6K2,OR2T2,OR14A16,OR6N1,OR13G1,OR2L5,OR11L1,OR2T6,OR2L3,OR2M2,OR10Z1,OR6K3,OR1C1,OR2M3,OR14A2,OR10X1,OR2L8,OR2T11,RBP2,GUCA1C,RHO,CHRNA9,RTP1,OR6B3,OR6B2,OR5K4,OR5AC2,OR5H2,OR5K3,OR…
REAC	Keratinization		REAC:R-HSA-6805567	FALSE	3.03e-104	103.519	215	1453	169	10790	CELA2A,FLG,LCE2B,SPRR2G,IVL,SPRR3,SPRR2D,SPRR1B,SPRR1A,LCE3A,LCE1A,LCE2A,LCE2C,LCE2D,LCE3B,LCE1B,LORICRIN,LELP1,SPRR2E,RPTN,LCE6A,SPRR2A,SPRR2F,LCE3D,LCE1D,LCE3E,LCE5A,LCE1E,LCE4A,SPRR2B,LCE1C,LCE1F,LCE3C,SPINK6,LIPM,KRTAP5-5,KRTAP5-3,KRTAP5-11,KRTAP5-6,KRTAP5-2,KRTAP5-1,KRT85,KRT71,KRT84,KRT82,KRT78,KRT75,KRT6C,KRT4,KRT74,KRT83,KRT2,KRT76,KRT6B,KRT79,KRT5,KRT3,KRT77,LIPK,KRT6A,PRSS8,KRT17,KRT15,…
REAC	Formation of the cornified envelope		REAC:R-HSA-6809371	FALSE	2.17e-43	42.6637	128	1453	87	10790	CELA2A,FLG,LCE2B,SPRR2G,IVL,SPRR3,SPRR2D,SPRR1B,SPRR1A,LCE3A,LCE1A,LCE2A,LCE2C,LCE2D,LCE3B,LCE1B,LORICRIN,LELP1,SPRR2E,RPTN,LCE6A,SPRR2A,SPRR2F,LCE3D,LCE1D,LCE3E,LCE5A,LCE1E,LCE4A,SPRR2B,LCE1C,LCE1F,LCE3C,SPINK6,LIPM,KRT85,KRT71,KRT84,KRT82,KRT78,KRT75,KRT6C,KRT4,KRT74,KRT83,KRT2,KRT76,KRT6B,KRT79,KRT5,KRT3,KRT77,LIPK,KRT6A,PRSS8,KRT17,KRT15,KRT38,KRT13,KRT9,KRT16,KRT14,KRT33A,CASP14,KRT37,KRT32,…
REAC	Antimicrobial peptides		REAC:R-HSA-6803157	FALSE	2.87e-23	22.542	96	1453	57	10790	S100A7,PGLYRP4,S100A7A,REG3G,PGLYRP3,REG3A,HTN1,DEFB131A,HTN3,CCR6,DEFB114,DEFB110,DEFB113,DEFA5,DEFA4,DEFB4A,DEFB104A,DEFB103A,DEFB107A,DEFB106A,DEFB105B,DEFB130A,PRSS2,PRSS3,DEFB134,DEFB135,DEFB136,DEFB130B,DEFB108B,DCD,CHGA,RNASE3,RNASE8,BPIFB2,DEFB127,EPPIN,SEMG1,DEFB126,DEFB129,BPIFB1,BPIFA2,DEFB118,PGLYRP2,BPIFB6,DEFB125,DEFB123,DEFB119,DEFB128,BPIFB4,DEFB132,PRTN3,BPIFA1,DEFB121,DEFB116,DE…
REAC	GPCR ligand binding	https://www.sciencedirect.com/science/article/abs/pii/S0006291X2031216X	REAC:R-HSA-500792	FALSE	9.54e-18	17.0202	459	1453	136	10790	EDN2,TSHB,PROK1,WNT3A,HTR6,RXFP4,TAS1R2,CORT,PRLH,CCL20,GCG,WNT10A,IHH,KISS1,FSHR,INSL5,AVPR1B,NMU,KNG1,GHSR,CXCL6,ECE2,DRD3,WNT7A,SST,RHO,DRD5,TRH,CCR8,CCK,NPFFR2,WNT8A,GNRHR,GRM6,NMUR2,CXCL13,CCKAR,F2RL2,MTNR1A,HTR1A,RXFP3,NPY2R,WNT16,MLN,CCR6,GPR31,NPY,GNGT1,TAS2R16,CGA,TAAR5,TAAR2,TAAR6,TAAR8,TAAR1,MCHR2,HTR1E,GPRC6A,NPSR1,TAAR9,GPR143,OPN1LW,BRS3,OPN1SW,HTR2C,HTR5A,SHH,PNOC,CHRM2,GRM3,TAS2R4…
REAC	Class A/1 (Rhodopsin-like receptors)		REAC:R-HSA-373076	FALSE	2.03e-15	14.6922	328	1453	104	10790	EDN2,TSHB,PROK1,HTR6,RXFP4,CORT,PRLH,CCL20,KISS1,FSHR,INSL5,AVPR1B,NMU,KNG1,GHSR,CXCL6,ECE2,DRD3,SST,RHO,DRD5,TRH,CCR8,CCK,NPFFR2,GNRHR,NMUR2,CXCL13,CCKAR,F2RL2,MTNR1A,HTR1A,RXFP3,NPY2R,MLN,CCR6,GPR31,NPY,CGA,TAAR5,TAAR2,TAAR6,TAAR8,TAAR1,MCHR2,HTR1E,NPSR1,TAAR9,GPR143,OPN1LW,BRS3,OPN1SW,HTR2C,HTR5A,PNOC,CHRM2,OPN1MW,CCKBR,F2,QRFP,ADRB3,CCL27,NPBWR1,GAL,FSHB,MTNR1B,NPFFR1,GPHA2,CHRM1,NPY4R,NPS,ML…
REAC	Defensins		REAC:R-HSA-1461973	FALSE	1.78e-14	13.7489	51	1453	33	10790	DEFB131A,CCR6,DEFB114,DEFB110,DEFB113,DEFA5,DEFA4,DEFB4A,DEFB104A,DEFB103A,DEFB107A,DEFB106A,DEFB105B,DEFB130A,PRSS2,PRSS3,DEFB134,DEFB135,DEFB136,DEFB130B,DEFB108B,DEFB127,DEFB126,DEFB129,DEFB118,DEFB125,DEFB123,DEFB119,DEFB128,DEFB132,DEFB121,DEFB116,DEFB115
REAC	Beta defensins		REAC:R-HSA-1461957	FALSE	3.77e-14	13.4236	41	1453	29	10790	DEFB131A,CCR6,DEFB114,DEFB110,DEFB113,DEFB4A,DEFB104A,DEFB103A,DEFB107A,DEFB106A,DEFB105B,DEFB130A,DEFB134,DEFB135,DEFB136,DEFB130B,DEFB108B,DEFB127,DEFB126,DEFB129,DEFB118,DEFB125,DEFB123,DEFB119,DEFB128,DEFB132,DEFB121,DEFB116,DEFB115
REAC	Developmental Biology		REAC:R-HSA-1266738	FALSE	4.33e-14	13.3637	1124	1453	247	10790	EPHA8,LIN28A,CELA2A,FLG,LCE2B,SPRR2G,IVL,SPRR3,SPRR2D,SPRR1B,SPRR1A,MIXL1,LCE3A,LCE1A,LCE2A,LCE2C,LCE2D,LCE3B,LCE1B,LORICRIN,LELP1,SPRR2E,RPTN,LCE6A,SPRR2A,SPRR2F,TUBA3D,CFC1,TUBA3E,LCE3D,LCE1D,LCE3E,LCE5A,LCE1E,LCE4A,SPRR2B,LCE1C,LCE1F,LCE3C,DPPA4,NEUROD1,SLC2A2,COL6A5,SCN10A,ISL1,TRPC7,UNC5A,NKX6-1,SPINK6,PAX4,H2BC1,TBXT,POU3F2,H2AC7,H3C4,RPS10-NUDT3,TRPC5,PRDM14,ZIC3,TDGF1P3,LHX2,LHX3,GATA4,NR…
REAC	Peptide ligand-binding receptors		REAC:R-HSA-375276	FALSE	2.39e-12	11.6209	195	1453	69	10790	EDN2,PROK1,RXFP4,CORT,PRLH,CCL20,KISS1,INSL5,AVPR1B,NMU,KNG1,GHSR,CXCL6,ECE2,SST,TRH,CCR8,CCK,NPFFR2,NMUR2,CXCL13,CCKAR,F2RL2,RXFP3,NPY2R,MLN,CCR6,NPY,MCHR2,NPSR1,BRS3,PNOC,CCKBR,F2,QRFP,CCL27,NPBWR1,GAL,NPFFR1,NPY4R,NPS,MLNR,RXFP2,NTS,PMCH,CCL7,CCL1,SSTR5,GALR2,NTSR1,AVP,PROKR2,PDYN,OXT,PPY,KISS1R,MC3R,NPBWR2,PYY,SSTR4,GRP,HCRT,MC4R,MC5R,MC2R,CCL25,RLN3,INSL3,SSTR3
REAC	Glucuronidation		REAC:R-HSA-156588	FALSE	5.2e-11	10.2837	25	1453	20	10790	UGT1A6,UGT1A9,UGT1A1,UGT1A10,UGT1A4,UGT2B10,UGT2A3,UGT2B28,UGT2B4,UGT2B7,UGT2A1,UGT2B11,UGT1A8,UGT1A7,UGT1A3,UGT1A5,UGT3A2,UGT2B15,UGT2B17,UGT2A2
REAC	Aspirin ADME		REAC:R-HSA-9749641	FALSE	3.63e-08	7.44003	43	1453	24	10790	UGT1A6,UGT1A9,UGT1A1,UGT1A4,UGT2B10,UGT2A3,UGT2B28,UGT2B4,UGT2B7,UGT2A1,UGT2B11,UGT1A8,UGT1A7,UGT1A3,UGT1A5,UGT3A2,UGT2B15,UGT2B17,UGT2A2,SLC22A7,GLYATL3,CYP2C9,CYP2C19,ACSM4
REAC	Signaling by GPCR		REAC:R-HSA-372790	FALSE	1.72966e-06	5.76204	696	1453	148	10790	EDN2,TSHB,PROK1,WNT3A,HTR6,RXFP4,TAS1R2,CORT,RGS21,PRLH,CCL20,GCG,WNT10A,GPR45,IHH,GPR25,KISS1,FSHR,INSL5,AVPR1B,NMU,KNG1,GHSR,CXCL6,ECE2,DRD3,WNT7A,SST,RHO,DRD5,TRH,CCR8,CCK,ARHGEF38,NPFFR2,WNT8A,TRPC7,GNRHR,GRM6,NMUR2,CXCL13,CCKAR,F2RL2,MTNR1A,HTR1A,RXFP3,NPY2R,WNT16,MLN,CCR6,GPR31,NPY,GNGT1,TAS2R16,CGA,TAAR5,TAAR2,TAAR6,TAAR8,TAAR1,MCHR2,HTR1E,GPRC6A,NPSR1,GNAT3,TAAR9,GPR143,OPN1LW,BRS3,OPN1SW…
REAC	ADORA2B mediated anti-inflammatory cytokines production		REAC:R-HSA-9660821	FALSE	2.60341e-06	5.58446	133	1453	44	10790	TSHB,HTR6,GCG,GPR45,GPR25,FSHR,DRD5,GNGT1,CGA,TAAR5,TAAR2,TAAR6,TAAR8,TAAR1,NPSR1,GNAT3,TAAR9,CRH,PTH,PRKACG,ADRB3,CALCA,FSHB,GPHA2,NPS,IAPP,RXFP2,GPR84,CRHR1,GNG13,GIP,AVP,GHRH,MC3R,MC4R,MC5R,MC2R,LHB,ADM2,GPR32,PTH2,GNG8,RLN3,INSL3
REAC	GPCR downstream signalling		REAC:R-HSA-388396	FALSE	1.66791e-05	4.77783	623	1453	132	10790	EDN2,TSHB,PROK1,HTR6,RXFP4,TAS1R2,CORT,RGS21,CCL20,GCG,GPR45,GPR25,KISS1,FSHR,INSL5,AVPR1B,NMU,KNG1,GHSR,CXCL6,DRD3,SST,RHO,DRD5,TRH,CCR8,CCK,ARHGEF38,NPFFR2,TRPC7,GNRHR,GRM6,NMUR2,CXCL13,CCKAR,F2RL2,MTNR1A,RXFP3,NPY2R,MLN,CCR6,GPR31,NPY,GNGT1,TAS2R16,CGA,TAAR5,TAAR2,TAAR6,TAAR8,TAAR1,MCHR2,HTR1E,GPRC6A,NPSR1,GNAT3,TAAR9,GPR143,OPN1LW,BRS3,OPN1SW,HTR2C,HTR5A,PNOC,CHRM2,GRM3,TAS2R40,TAS2R39,TAS2R3…
REAC	Drug ADME		REAC:R-HSA-9748784	FALSE	2.18492e-05	4.66056	96	1453	34	10790	UGT1A6,UGT1A9,UGT1A1,UGT1A10,UGT1A4,UGT2B10,UGT2A3,UGT2B28,UGT2B4,UGT2B7,UGT2A1,UGT2B11,UGT1A8,UGT1A7,UGT1A3,UGT1A5,SULT1E1,UGT3A2,UGT2B15,UGT2B17,UGT2A2,SLC22A7,GLYATL3,GSTA1,GSTA2,NAT2,CYP2C9,CYP2C19,SLCO1B3,SLCO1B1,ACSM4,SLC28A2,SULT2A1,GGT6
REAC	Biological oxidations		REAC:R-HSA-211859	FALSE	0.000119874	3.92127	215	1453	57	10790	UGT1A6,SULT1C2,UGT1A9,UGT1A1,UGT1A10,UGT1A4,UGT2B10,AADAC,UGT2A3,UGT2B28,UGT2B4,UGT2B7,ADH6,UGT2A1,CYP8B1,UGT2B11,UGT1A8,UGT1A7,UGT1A3,UGT1A5,SULT1E1,UGT3A2,UGT2B15,UGT2B17,UGT2A2,CYP2W1,GSTA3,GSTA5,GLYATL3,GSTA1,GSTA2,AOC1,NAT2,CYP3A7,CYP11B1,CYP11B2,CYP26A1,CYP2C18,ACY3,CYP2C9,MAT1A,CYP2C19,NR1H4,ACSM4,CYP1A2,DPEP1,CYP24A1,SULT2A1,GGT6,CYP4F2,CYP4F8,CYP2B6,CYP2F1,CYP2A13,CYP2A6,SULT4A1,CYP2A7
REAC	Gap junction assembly		REAC:R-HSA-190861	FALSE	0.000248099	3.60538	38	1453	18	10790	GJA8,GJA9,GJB3,GJB5,GJB4,TUBA3D,TUBA3E,GJA10,GJB7,GJB1,GJD4,TUBB8,GJB6,GJA3,TUBA3C,GJD2,TUBB3,TUBB8B
REAC	Phase II - Conjugation of compounds		REAC:R-HSA-156580	FALSE	0.000331663	3.4793	106	1453	34	10790	UGT1A6,SULT1C2,UGT1A9,UGT1A1,UGT1A10,UGT1A4,UGT2B10,UGT2A3,UGT2B28,UGT2B4,UGT2B7,UGT2A1,UGT2B11,UGT1A8,UGT1A7,UGT1A3,UGT1A5,SULT1E1,UGT3A2,UGT2B15,UGT2B17,UGT2A2,GSTA3,GSTA5,GLYATL3,GSTA1,GSTA2,NAT2,MAT1A,ACSM4,CYP1A2,SULT2A1,GGT6,SULT4A1
REAC	G alpha (s) signalling events		REAC:R-HSA-418555	FALSE	0.000385533	3.41394	155	1453	44	10790	TSHB,HTR6,GCG,GPR45,GPR25,FSHR,DRD5,GNGT1,CGA,TAAR5,TAAR2,TAAR6,TAAR8,TAAR1,NPSR1,GNAT3,TAAR9,CRH,PTH,PRKACG,ADRB3,CALCA,FSHB,GPHA2,NPS,IAPP,RXFP2,GPR84,CRHR1,GNG13,GIP,AVP,GHRH,MC3R,MC4R,MC5R,MC2R,LHB,ADM2,GPR32,PTH2,GNG8,RLN3,INSL3
REAC	Amine ligand-binding receptors		REAC:R-HSA-375280	FALSE	0.00153062	2.81513	42	1453	18	10790	HTR6,DRD3,DRD5,HTR1A,TAAR5,TAAR2,TAAR6,TAAR8,TAAR1,HTR1E,TAAR9,GPR143,HTR2C,HTR5A,CHRM2,ADRB3,CHRM1,HRH3
REAC	Regulation of beta-cell development		REAC:R-HSA-186712	FALSE	0.0021849	2.66057	39	1453	17	10790	NEUROD1,SLC2A2,NKX6-1,PAX4,NEUROG3,PTF1A,INS,IAPP,HNF1A,PDX1,ONECUT1,FOXA2,NKX2-2,INSM1,ONECUT3,HNF1B,FOXA3
REAC	Regulation of IFNA/IFNB signaling		REAC:R-HSA-912694	FALSE	0.0107696	1.9678	24	1453	12	10790	IFNA6,IFNA8,IFNA21,IFNA16,IFNB1,IFNA10,IFNA2,IFNA1,IFNA7,IFNA14,IFNA17,IFNA4
REAC	Gap junction trafficking		REAC:R-HSA-190828	FALSE	0.0196577	1.70647	49	1453	18	10790	GJA8,GJA9,GJB3,GJB5,GJB4,TUBA3D,TUBA3E,GJA10,GJB7,GJB1,GJD4,TUBB8,GJB6,GJA3,TUBA3C,GJD2,TUBB3,TUBB8B
REAC	Regulation of gene expression in early pancreatic precursor cells		REAC:R-HSA-210747	FALSE	0.0205682	1.6868	7	1453	6	10790	NKX6-1,PTF1A,PDX1,ONECUT1,ONECUT3,HNF1B
REAC	Regulation of gene expression in endocrine-committed (NEUROG3+) progenitor cells		REAC:R-HSA-210746	FALSE	0.0247293	1.60679	5	1453	5	10790	NEUROD1,PAX4,NEUROG3,NKX2-2,INSM1
REAC	Organic anion transport		REAC:R-HSA-561048	FALSE	0.0247293	1.60679	5	1453	5	10790	SLC22A7,SLC22A8,SLC22A11,SLC22A12,SLC22A6
REAC	Gap junction trafficking and regulation		REAC:R-HSA-157858	FALSE	0.026888	1.57044	50	1453	18	10790	GJA8,GJA9,GJB3,GJB5,GJB4,TUBA3D,TUBA3E,GJA10,GJB7,GJB1,GJD4,TUBB8,GJB6,GJA3,TUBA3C,GJD2,TUBB3,TUBB8B
REAC	Digestion and absorption		REAC:R-HSA-8963743	FALSE	0.0296428	1.52808	26	1453	12	10790	GUCA2B,CHIA,GUCA2A,RSC1A1,ALPI,SI,SLC2A2,CLPS,TREH,PNLIP,PNLIPRP1,PNLIPRP3
REAC	Regulation of gene expression in beta cells		REAC:R-HSA-210745	FALSE	0.0309876	1.50881	19	1453	10	10790	NEUROD1,SLC2A2,NKX6-1,INS,IAPP,HNF1A,PDX1,FOXA2,NKX2-2,FOXA3
REAC	Uptake of dietary cobalamins into enterocytes		REAC:R-HSA-9758881	FALSE	0.0367932	1.43423	10	1453	7	10790	PRSS1,PRSS3,CBLIF,TCN1,AMN,CTRB1,CTRB2
REAC	Xenobiotics		REAC:R-HSA-211981	FALSE	0.04074	1.38998	23	1453	11	10790	CYP2W1,CYP3A7,CYP2C18,CYP2C9,CYP2C19,CYP1A2,CYP2B6,CYP2F1,CYP2A13,CYP2A6,CYP2A7
WP	GPCRs, class A rhodopsin-like		WP:WP455	FALSE	6.84e-27	26.1651	258	883	95	8133	HTR6,OR2T1,GPR3,OR10J1,GPR45,GPR25,FSHR,AVPR1B,OR1C1,GHSR,GPR87,DRD3,RHO,DRD5,CCR8,NPFFR2,NMUR2,CCKAR,F2RL2,MTNR1A,HTR1A,NPY2R,OR12D3,CCR6,GPR31,OR2B6,GPR6,OR2B2,HTR1E,GPR22,OR2H2,OR2H1,OR11A1,OR14J1,OR2J2,OR2J3,OR2J1,OR2B3,OR2W1,OR5V1,OPN1LW,GPR50,BRS3,OPN1SW,HTR2C,HTR5A,CHRM2,OR2F1,OR6B1,OR2F2,OPN1MW,CCKBR,OR1Q1,OR5I1,ADRB3,OR2S2,NPBWR1,MTNR1B,NPFFR1,OR5F1,OR10A5,CHRM1,OR10A4,OR8B8,NPY4R,OR8D2,…
WP	Overview of proinflammatory and profibrotic mediators		WP:WP5095	FALSE	2e-16	15.6989	127	883	52	8133	IL24,IL1A,CCL20,IL36G,IL36A,IL36RN,IL36B,IL1F10,IL20,CXCL6,IL37,IL2,IL12B,IL4,IL21,IL9,CXCL13,IL3,CSF2,IL17A,IL17F,EPO,IFNA6,IFNA8,IFNA21,IFNA16,IFNK,IFNB1,IFNW1,IFNA10,IFNA2,IFNA1,CCL27,IFNA7,IFNA14,IFNA17,IFNA4,IL26,IL22,IL31,IL25,CCL7,CCL1,IL17C,IL27,CCL15,IL11,CCL25,IFNL1,IFNL2,CXCL17,IFNL3
WP	Glucuronidation		WP:WP698	FALSE	2.71e-11	10.5677	26	883	19	8133	UGT1A6,UGT1A9,UGT1A1,UGT1A10,UGT1A4,UGT2B10,UGT2A3,UGT2B28,UGT2B4,UGT2B7,UGT2A1,UGT2B11,UGT1A8,UGT1A7,UGT1A3,UGT1A5,UGT2B15,UGT2B17,UGT2A2
WP	Metapathway biotransformation Phase I and II		WP:WP702	FALSE	9.73e-11	10.0118	182	883	55	8133	NAT8,GAL3ST2,UGT1A6,SULT1C2,UGT1A9,UGT1A1,UGT1A10,UGT1A4,UGT2A3,UGT2B28,UGT2B4,UGT2B7,UGT2A1,CYP8B1,CHST13,SULT1C3,UGT2B11,UGT1A7,UGT1A3,UGT1A5,SULT1E1,UGT2B15,UGT2B17,UGT2A2,CYP2W1,AKR1D1,GSTA3,GSTA5,GPX5,GSTA1,GSTA2,NAT2,CYP3A7,CYP11B1,CYP11B2,CYP26A1,CYP2C18,CYP2C9,CYP17A1,CYP2C19,CYP1A2,GPX2,CHST4,HS3ST6,HS3ST4,CYP24A1,SULT2A1,CYP4F2,CYP4F8,CYP2B6,CYP2F1,CYP2A13,CYP2A6,SULT4A1,CYP2A7
WP	Overview of interferons-mediated signaling pathway		WP:WP4558	FALSE	1.91096e-06	5.71875	37	883	18	8133	IFNA6,IFNA8,IFNA21,IFNA16,IFNK,IFNB1,IFNW1,IFNE,IFNA10,IFNA2,IFNA1,IFNA7,IFNA14,IFNA17,IFNA4,IFNL1,IFNL2,IFNL3
WP	Vitamin D receptor pathway		WP:WP2877	FALSE	1.44694e-05	4.83955	182	883	45	8133	LCE2B,SPRR1B,ALPG,ALPI,LCE1D,CREG2,SULT1C2,LCE1F,KNG1,SLC34A2,IGFBP1,CLDN2,PNOC,S100G,PTH,ORM2,ORM1,CYP2C9,CST6,KRTAP5-1,KRTAP5-4,HNF1A,KRT71,CDX2,IL25,ATP2C2,HSD17B2,KRT38,KRT13,KRT16,CYP24A1,CASP14,SULT2A1,KRT34,KLK6,CST1,DEFB132,CYP2B6,KRTAP4-1,KRTAP8-1,KRTAP10-2,KRTAP10-4,KRTAP10-9,KRTAP12-2,KRTAP10-7
WP	GPCRs, other		WP:WP117	FALSE	1.66274e-05	4.77918	93	883	29	8133	FSHR,OR2M4,DRD3,OR5AC2,GNRHR,RXFP3,OR2B6,TAAR5,TAAR2,MCHR2,OR2H1,GPR143,CHRM2,OR2F1,OR2A5,CCKBR,OR1N1,OR10A5,OR10A2,OR8G1,GPR84,OR6C2,OR6C3,OR1F1,NTSR1,PROKR2,OR1G1,OR7A17,OR7E24
WP	Tamoxifen metabolism		WP:WP691	FALSE	0.000335247	3.47463	20	883	11	8133	UGT1A10,UGT1A4,UGT2B7,UGT1A8,SULT1E1,UGT2B15,CYP2C9,CYP2C19,CYP1A2,SULT2A1,CYP2A6
WP	Dopaminergic neurogenesis		WP:WP2855	FALSE	0.00118315	2.92696	30	883	13	8133	GBX2,NEUROD1,SLC6A3,NKX6-1,NEUROG2,SHH,TH,FGF8,WNT1,ASCL1,OTX2,FOXA2,NKX2-2
WP	Oxidation by cytochrome P450		WP:WP43	FALSE	0.0038692	2.41238	62	883	19	8133	CYP8B1,CYP2W1,CYP3A7,CYP11B1,CYP11B2,CYP26A1,CYP2C18,CYP2C9,CYP17A1,CYP2C19,CYP1A2,CYP24A1,CYP4F2,CYP4F8,CYP2B6,CYP2F1,CYP2A13,CYP2A6,CYP2A7
WP	Peptide GPCRs		WP:WP24	FALSE	0.00658363	2.18153	75	883	21	8133	FSHR,AVPR1B,GHSR,CCR8,GNRHR,CCKAR,NPY2R,CCR6,BRS3,CCKBR,NPY4R,SSTR5,TAC4,GALR2,NTSR1,MC3R,SSTR4,MC4R,MC5R,MC2R,SSTR3
WP	Codeine and morphine metabolism		WP:WP1604	FALSE	0.00668243	2.17507	14	883	8	8133	UGT1A6,UGT1A9,UGT1A1,UGT1A10,UGT2B4,UGT2B7,UGT1A8,SLCO1B1
WP	Hair follicle development: cytodifferentiation - part 3 of 3		WP:WP2840	FALSE	0.00769325	2.11389	87	883	23	8133	FOXQ1,SPINK6,LHX2,FOXE1,GJB6,HOXC12,WIF1,DLX3,FOXN1,KRT15,CASP14,KLK4,KLK5,KLK6,KLK7,DSG4,KRTAP3-3,KRTAP2-4,KLK14,KLK13,KRTAP8-1,KRTAP6-1,KRTAP15-1
WP	GABA receptor signaling		WP:WP4159	FALSE	0.0106905	1.971	31	883	12	8133	SLC6A11,GABRG1,GABRB1,GABRA1,GABRG2,GABRA6,GABRA3,GABRQ,GAD2,GABRG3,GABRA5,SLC32A1
WP	SARS coronavirus and innate immunity		WP:WP4912	FALSE	0.0106905	1.971	31	883	12	8133	IFNA6,IFNA8,IFNA21,IFNA16,IFNB1,IFNA10,IFNA2,IFNA1,IFNA7,IFNA14,IFNA17,IFNA4
WP	Nuclear receptors meta-pathway		WP:WP2882	FALSE	0.010979	1.95944	313	883	57	8133	EDN2,NR1I3,APOA2,CCL20,UGT1A6,SLC2A7,UGT1A9,UGT1A1,UGT1A4,SLC6A11,ABCG5,UGT2B4,SLC2A2,UGT2B7,CYP8B1,UGT1A7,SLC6A7,IL2,IL12B,FGFBP1,SLC6A3,SLC6A18,SLC6A19,SPINK13,GSTA3,GSTA5,GSTA1,GSTA2,IGFBP1,CYP3A7,SLC6A14,FGF19,APOA5,APOC3,APOA1,CYP2C9,CYP2C19,SLC6A5,NR1H4,ZIC2,SLCO1B1,SLC5A8,SLC10A1,CYP1A2,GPX2,TNS4,SLC5A2,SLC5A10,CES5A,SULT2A1,SLC5A5,CYP2B6,SERPINB2,CYP2A6,SRXN1,IL11,KLK15
WP	Pregnane X receptor pathway		WP:WP2876	FALSE	0.0154317	1.81159	32	883	12	8133	UGT1A6,UGT1A9,UGT1A1,UGT1A4,GSTA2,CYP3A7,CYP2C9,CYP2C19,SLCO1B1,SULT2A1,CYP2B6,CYP2A6
WP	Estrogen metabolism		WP:WP5276	FALSE	0.0220655	1.65629	24	883	10	8133	UGT1A10,UGT2B7,UGT1A8,SULT1E1,UGT2A2,CYP3A7,CYP2C9,CYP2C19,CYP1A2,HSD17B2
WP	Pre-implantation embryo		WP:WP3527	FALSE	0.0251363	1.5997	59	883	17	8133	DLX2,SIX3,CELF3,ARGFX,FOXQ1,ZFP42,TFAP2B,MOS,BARX2,CDX2,DPPA3,NANOGNB,NKX2-1,NLRP5,DNMT3L,TPRX1,LEUTX
WP	Neural crest differentiation		WP:WP2064	FALSE	0.0330933	1.48026	101	883	24	8133	WNT3A,DMBX1,TLX2,GBX2,PHOX2B,ISL1,WNT8A,HAND1,NEUROG1,TFAP2B,OLIG3,GJB1,LHX2,FGF19,LHX5,FGF8,WNT1,ASCL1,ZIC5,HOXB1,MIA,LHX1,DLL3,OLIG2
WP	Constitutive androstane receptor pathway		WP:WP2875	FALSE	0.0391111	1.4077	30	883	11	8133	NR1I3,UGT1A6,UGT1A9,UGT1A1,UGT1A4,GSTA2,CYP2C9,CYP2C19,SULT2A1,CYP2B6,CYP2A6
WP	Estrogen metabolism		WP:WP697	FALSE	0.0401148	1.3967	17	883	8	8133	UGT1A6,UGT1A9,UGT1A1,UGT2B7,UGT1A3,SULT1E1,GSTA1,CYP1A2
WP	Steroid biosynthesis		WP:WP496	FALSE	0.0497946	1.30282	10	883	6	8133	F13B,HSD3B1,HSD3B2,CPN1,CYP17A1,HSD17B2
