# Supplementary material for: Calorie restriction modulates the transcription of genes related to stress response and longevity in human muscle: The CALERIE study
Source: Aging Cell. 2023 Oct 12;22(12):e13963. doi: 10.1111/acel.13963 (PMC10726900; doi:10.1111/acel.13963)
Supplement: Supplementary file 15 — Table S14. Key resources: commercial assays, data, experimental models, software tools and algorithms used in this study. [file ACEL-22-e13963-s010.xlsx]

## Sheet: Sheet1
Table S14. Key resources: commercial assays, data, experimental models, software tools and algorithms used in this study (reference no. refer as cited in the manuscript).
Reagent/Resource	Source	Identifier
A) Commercial assays
Qiagen TissueLyser II in l mL TRIzol™ Reagent	Invitrogen™ ThermoFisher	#15596026
Qiagen RNeasy Mini Kit	Qiagen	#74104
B) Deposited data
Raw file for RNA-Seq	This paper.	RNA-seq data were deposited in CALERIE bio repository (https://calerie.duke.edu/)
C) Experimental models: organs
Human skeletal muscle (vastus lateralis (VL))	Virginia B. Kraus Laboratory, Duke Molecular Physiology Institute
D) Software and algorithms
R, v4.2.1	R Development Core Team, 2022	https://www.r-project.org/
Rstudio, v7.0.548	Rstudio: Integrated Development for R, Boston, MA	https://www.rstudio.com/
FastQC, v. 0.11.5	Babraham Bioinformatics, Cambridge, UK	https://www.bioinformatics.babraham.ac.uk/projects/fastqc/
Picard, v.2.17.11		https://broadinstitute.github.io/picard/
RSeQC, v.2.6.4	Liguo et al., 2016	https://github.com/MonashBioinformaticsPlatform/RSeQC
Bbtools (Bbduk)	DOE Joint Genome Institute, Lawrence Berkeley National Laboratory, Brain et al., 2017	https://jgi.doe.gov/data-and-tools/software-tools/bbtools/
STAR, v2.7.10a	Dobin et al., 2013	https://github.com/alexdobin/STAR
Rsubread, v2.0.1 (featureCounts)	Yang et al., 2014	https://www.rdocumentation.org/packages/Rsubread/versions/1.22.2/topics/featureCounts
RSEM	Li et al., 2011	https://github.com/deweylab/RSEM
Kallisto	Nicolas et al., 2016	https://github.com/pachterlab/kallisto
edgeR, v3.38.4	Mark et al., 2009	https://bioconductor.org/packages/release/bioc/html/edgeR.html
lme4, v1.1.33	Bates, D., et al., 2015	https://www.rdocumentation.org/packages/lme4/versions/1.1-33
GeneCard	Gil et al., 2016	https://www.genecards.org/
ggplot2, v3.4.2	ggplot2	https://cran.r-project.org/web/packages/ggplot2/index.html
fgsea, v1.20.0	Gennady et al., 2021	https://bioconductor.org/packages/release/bioc/html/fgsea.html
MSigDB, v. 7.4 (GSEA)	Aravind et al., 2005	https://www.gsea-msigdb.org/gsea/index.jsp
IPA, v01-21-03	Andreas et al., 2014	http://www.ingenuity.com
g:Profiler	Raudvere et al., 2019	https://biit.cs.ut.ee/gprofiler/gost
